# Supplementary material for: Hydrogen sulfide (H2S) coordinates redox balance, carbon metabolism, and mitochondrial bioenergetics to suppress SARS-CoV-2 infection
Source: PLoS Pathog. 2025 May 19;21(5):e1013164. doi: 10.1371/journal.ppat.1013164 (PMC12129340; doi:10.1371/journal.ppat.1013164)
Supplement: S1 Data — (XLSX) [file ppat.1013164.s008.xlsx]

## Sheet: Normalized CPM
Normalised CPM
	Uninfected	Uninfected	Uninfected	Infected	Infected	Infected	Infected_treated_GYY4137	Infected_treated_GYY4137	Infected_treated_GYY4137
MSTRG.1|LOC119627848	2.73004	1.85495	2.40349	7.07433	4.80398	5.46085	5.12135	4.73402	5.69483
MSTRG.2|LOC103224085	2.05041	1.11864	1.3205	4.97601	4.16345	2.47284	3.53839	4.36417	3.82256
MSTRG.5|LOC119620227	0.115191	0.184079	0.1235	0.179856	0	0	0.186231	0	0
MSTRG.3|LOC119618246	1.35926	1.35935	2.0615	2.21822	2.88239	2.98801	0	4.14227	2.88642
MSTRG.6|LOC119621367	1.1404	0.141599	0.645999	2.51798	2.24186	2.3698	0.372462	2.81082	0.468068
gene-LOC103225513|LOC103225513	0.0575957	0.155759	0.133	0.119904	0	0.309105	0	0.147938	0
MSTRG.9|LOC103225515	0.552919	0.467278	0	0.239808	0	0.20607	0	0	0.546079
gene-PADI2|PADI2	0.195826	0.283199	0.617499	0.779376	0	0	0	0	0
MSTRG.24|SDHB	73.1696	100.72	73.2163	43.645	47.6395	47.0869	39.7603	40.0912	37.8355
gene-PADI3|PADI3	0.472285	0.566398	0.370499	0.29976	0.640531	1.03035	0	0	0
gene-PADI4|PADI4	0.668111	0.623038	0.474999	0	0.240199	0.927314	0.558693	0	0
MSTRG.25|MFAP2	0.552919	0.778797	0.360999	0.779376	0.400332	0.412139	0.931155	0	0
MSTRG.22|CROCC	9.3881	15.7883	11.1815	13.2494	12.09	15.5583	15.5503	17.9745	19.1128
MSTRG.27|ATP13A2	195.077	224.973	211.66	107.134	105.287	116.738	124.309	123.011	106.017
MSTRG.29|LOC103225972	0.760264	0.495598	0.427499	0.239808	0.400332	0	0	0.739691	0.312045
MSTRG.30|PADI1	49.348	56.3849	44.3934	37.3501	36.9106	39.7715	52.7034	57.6959	61.3169
MSTRG.31|LOC119627179	36.7461	56.3141	37.5344	22.5419	20.4169	22.8737	20.5785	20.5634	20.595
gene-ACTL8|ACTL8	0.218864	0.453118	0.303999	0.59952	0.880731	0	0	0.221907	0.156023
MSTRG.32|RCC2	196.966	57.6027	47.8894	86.9903	125.384	141.364	93.1155	59.841	102.273
MSTRG.36|ARHGEF10L	28.7288	28.3057	35.2544	32.9136	23.3794	13.2915	24.5825	33.0642	50.7074
MSTRG.33|KLHDC7A	66.8341	60.3922	74.4133	74.1606	70.0581	68.003	81.9417	90.3902	86.5926
MSTRG.34|ALDH4A1	79.125	77.4974	78.0328	43.1654	36.9907	50.5901	87.7148	85.0644	64.5934
MSTRG.35|IFFO2	16.6336	0.467278	44.2604	62.1702	75.3425	59.8632	49.165	72.3417	99.6985
MSTRG.37|CAPZB	223.425	308.333	241.974	111.81	136.593	144.249	120.678	98.8227	108.67
MSTRG.38|LOC103225476	1.58964	0.382318	1.102	6.47481	2.80232	2.88498	3.63151	2.58892	5.14875
MSTRG.44|HTR6	1.15191	1.75583	1.425	5.81534	2.80232	4.12139	3.25904	1.99716	4.05659
MSTRG.58|UBR4	91.0358	0.169919	61.8639	267.925	149.724	244.296	460.177	417.259	399.964
MSTRG.45|EMC1	64.0119	49.2766	52.3544	63.4292	44.8372	46.2626	41.3433	48.3758	61.629
MSTRG.46|MRTO4	87.5455	93.4273	91.3233	89.0886	126.745	75.8337	60.9907	87.2835	56.0902
MSTRG.47|LOC103225481	3.40967	5.9755	3.44849	1.6187	2.40199	2.0607	3.07281	2.44098	2.0283
MSTRG.49|LOC103225480	80.0926	120.529	82.8113	29.3765	34.1083	37.6077	37.5256	35.949	28.9422
MSTRG.51|SLC66A1	20.2276	23.0241	26.7519	17.2062	22.2585	21.1221	32.1249	26.7028	28.9422
MSTRG.54|TMCO4	13.0627	15.3777	13.547	1.01918	13.8515	5.76995	2.23477	2.44098	2.65239
MSTRG.41|MICOS10	92.6946	156.411	114.275	33.4532	43.3159	36.2683	36.8737	26.9987	24.4956
MSTRG.43|LOC103225472	0.334055	0.778797	0.436999	0.479616	0	0.309105	1.02427	0	0.546079
MSTRG.41|NBL1	64.7146	76.1522	79.9233	56.8944	49.2408	36.0622	51.2135	43.2719	29.8783
MSTRG.53|OTUD3	42.6554	36.122	30.5044	93.8848	79.586	48.8385	85.8525	67.8296	108.436
MSTRG.52|CAMK2N1	114.12	113.209	113.525	79.4364	84.6302	82.9431	75.3305	75.8183	82.614
MSTRG.57|FAM43B	8.38594	12.5599	9.14848	5.09592	5.20432	5.97602	5.49382	6.80515	7.17704
MSTRG.56|MUL1	32.5301	49.2766	40.7454	40.6474	63.5727	38.0199	53.4483	57.326	26.0558
MSTRG.62|ALPL	13.5235	15.3494	10.7635	1.79856	0.480398	1.44249	1.2105	5.76959	1.95028
MSTRG.64|USP48	124.729	107.417	136.277	70.6834	74.9422	76.3488	73.7475	78.2593	83.3941
MSTRG.59|KIF17	0.0921532	0	0.303999	3.89688	9.44784	6.90334	15.8296	7.76675	8.65926
MSTRG.59|SH2D5	12.8093	8.93492	8.95848	23.8609	15.8532	18.5463	25.1412	19.5278	35.4952
MSTRG.76|EIF4G3	61.1667	38.246	64.9324	40.4076	47.7196	53.9903	55.3106	80.1825	100.167
MSTRG.55|PINK1	56.2941	70.9413	60.7524	18.705	20.6571	30.8074	39.8534	42.6062	30.2684
MSTRG.59|DDOST	357.301	186.147	358.919	31.0551	15.5329	150.637	135.669	49.2634	96.032
MSTRG.76|HP1BP3	90.9321	99.5444	132.867	24.2805	42.4352	23.4919	47.9545	39.5734	79.1815
MSTRG.60|ECE1	104.34	3.63911	5.53849	7.85371	7.84651	3.09105	2.14166	6.36134	4.91472
MSTRG.61|LOC103225441	1.03672	1.21776	0.978498	0.779376	0	0.20607	0	0.147938	0.702102
MSTRG.66|LOC103225425	4.26208	5.42326	4.50299	9.53236	7.20598	6.8003	9.68401	13.0925	12.9499
MSTRG.70|LOC103225415	0.575957	0.198239	1.273	1.13909	4.40365	2.57587	3.72462	1.62732	2.7304
MSTRG.75|EPHA8	0	0.11328	0.2185	0.899279	1.36113	1.44249	1.2105	0.517783	0.468068
MSTRG.83|CDC42	134.025	123.715	125.371	111.451	101.524	99.9438	98.5162	98.6747	102.429
MSTRG.85|WNT4	4.40031	5.87638	6.32699	16.247	16.0933	9.99438	15.0847	17.6786	22.3893
MSTRG.71|ZBTB40	32.173	22.8258	33.2594	64.3285	40.1933	81.7066	57.1729	41.3487	42.5942
MSTRG.74|TEX46	0.0691149	0	0	1.4988	2.16179	0.20607	0	0.147938	0.468068
MSTRG.86|LDLRAD2	0.126711	0.283199	0.0664999	0.839327	1.201	1.03035	1.76919	0.665722	0.780114
MSTRG.87|HSPG2	1228.17	693.384	1273.59	1033.99	1027.01	915.259	1066.64	1060.57	899.471
MSTRG.69|EPHB2	208.946	216.152	228.456	148.021	140.917	150.431	148.519	146.607	130.981
MSTRG.99|KDM1A	188.926	188.016	195.605	96.3428	97.5209	98.1922	85.0145	89.1327	85.1884
MSTRG.80|LOC103225400	0.656591	0.297359	0.265999	2.39808	1.28106	0.824279	1.95543	1.55335	3.04244
MSTRG.72|HTR1D	13.1318	15.1795	15.238	15.5875	17.2943	13.1885	9.49778	6.43531	6.24091
MSTRG.100|LUZP1	161.775	106.242	144.542	179.017	176.707	147.34	179.992	195.87	233.644
MSTRG.109|ID3	5.55223	8.04285	6.62149	13.2494	15.1326	9.58224	11.267	12.7966	10.8436
MSTRG.79|ASAP3	20.3889	19.3425	19.608	13.669	12.4904	9.99438	16.4814	16.717	19.1908
MSTRG.81|E2F2	35.3983	36.2636	36.7649	20.4436	23.4595	18.2372	15.0847	20.4155	14.1201
MSTRG.94|HNRNPR	480.855	466.046	411.701	206.355	221.464	230.798	154.851	140.763	123.336
MSTRG.94|ZNF436	20.8842	14.9671	19.9405	29.3765	26.3419	27.3042	30.8212	34.1737	43.6083
MSTRG.82|FUCA1	1.09432	1.2036	1.216	0	0	0	0	0.739691	0
MSTRG.112|LOC103225385	0	0	0	3.83693	2.64219	4.63657	1.39673	0.221907	0.390057
MSTRG.97|MYOM3	8.74303	6.14542	8.29348	3.89688	5.84485	3.29712	4.84201	5.17783	8.11318
MSTRG.98|LOC103225379	0.172787	0.198239	0.237499	0	0	0.20607	0	0	0
gene-IL22RA1|IL22RA1	1.07128	1.16112	1.083	0	0.160133	0.412139	0.465578	0.591752	0.702102
MSTRG.105|IFNLR1	20.3198	15.4768	20.881	15.7674	16.0933	15.4552	15.1778	17.3088	20.361
MSTRG.119|LOC103225371	8.83519	9.8978	9.40498	7.37409	5.20432	4.22443	8.84597	8.43247	10.2195
MSTRG.120|GRHL3	0.80634	0.679677	0.845498	6.235	4.24352	4.63657	3.44527	3.55051	3.58852
MSTRG.103|RPL11	662.558	1066.17	720.63	992.025	1116.13	1264.55	1027.06	1020.99	807.183
MSTRG.89|ELOA	109.662	84.5207	108.366	85.4315	61.2508	93.2465	137.159	161.622	103.911
MSTRG.89|PITHD1	35.191	22.9533	40.2894	0.839327	30.5053	6.59423	34.7321	33.0642	6.24091
MSTRG.91|LYPLA2	35.5366	58.8912	37.9619	18.8849	23.6196	31.7347	22.2546	50.3729	12.4038
MSTRG.92|GALE	49.6014	45.1844	22.0495	24.94	16.894	43.8928	28.9589	21.7469	9.67341
MSTRG.92|HMGCL	3.70917	11.3138	8.46448	1.43885	11.1292	18.1341	23.4651	25.0015	12.3258
MSTRG.114|PNRC2	75.1279	68.8032	72.9788	70.5635	105.287	108.702	70.7678	115.983	106.251
MSTRG.115|SRSF10	76.4871	84.4216	89.9268	88.7889	102.165	117.254	109.038	96.6776	118.811
MSTRG.106|STPG1	2.30383	1.68503	1.9	1.97841	2.32193	2.88498	4.00397	1.99716	4.29062
MSTRG.107|NIPAL3	84.8961	78.1063	95.9213	42.8057	45.798	40.3897	70.2091	60.7286	66.8557
MSTRG.116|LOC119626847	2.39598	2.91695	2.56499	1.01918	1.52126	0.927314	0.744924	2.07113	2.26233
MSTRG.117|RCAN3	34.5229	28.6597	37.1449	16.247	15.693	18.4432	15.9228	17.6786	16.6944
gene-LOC103225369|LOC103225369	3.74372	4.53118	3.60049	1.13909	1.04086	1.33945	1.95543	1.25747	1.48222
MSTRG.126|SRRM1	157.513	166.62	159.353	210.072	179.429	192.263	217.983	210.442	271.792
MSTRG.124|RUNX3	0.103672	0.0707997	0.0569999	3.47721	2.56213	2.3698	3.53839	3.18067	3.12045
MSTRG.122|CLIC4	1000.84	807.414	983.181	439.987	368.786	375.253	482.99	359.12	464.09
MSTRG.128|MACO1	13.5465	26.8331	38.5889	43.2254	59.6495	48.1173	32.4042	38.6118	38.3816
MSTRG.137|LOC103225358	33.0945	48.8235	36.3374	15.4676	13.291	20.2979	26.8173	20.7853	18.8007
MSTRG.132|SYF2	26.3443	69.582	58.4629	19.964	47.4794	20.71	34.5459	44.3075	44.4665
MSTRG.132|RSRP1	2.37294	20.8718	7.76148	71.0431	50.3618	8.13975	26.7242	22.1167	45.1686
MSTRG.135|TMEM50A	93.3281	135.001	101.175	40.1678	41.6345	43.9959	47.6751	43.4938	37.7575
MSTRG.131|MAN1C1	9.1462	9.27476	9.25298	8.99279	8.40697	9.27314	8.00793	7.69278	8.2692
MSTRG.130|LDLRAP1	27.7727	36.2636	11.685	17.506	26.1017	61.2027	31.1006	20.5634	14.9782
MSTRG.140|PAQR7	23.0268	27.6261	23.0564	25.0599	25.301	28.2315	33.6147	35.2832	36.6653
MSTRG.139|SELENON	41.5726	4.4179	47.4999	15.9472	23.3794	23.595	19.6474	25.5193	29.2543
MSTRG.142|MTFR1L	19.836	53.4113	36.5939	15.6475	18.0149	19.6797	27.4691	18.1964	13.496
MSTRG.143|LOC103225349	4.10082	4.23382	3.50549	7.19424	7.76644	8.65493	4.28331	5.10387	0.780114
gene-EXTL1|EXTL1	0.161268	0.0424798	0.1045	0.419664	0.560465	0.515174	0.744924	0.221907	0.390057
MSTRG.147|TRIM63	4.25057	4.97014	3.84749	1.97841	1.36113	0	3.07281	2.44098	5.14875
MSTRG.148|LOC103225320	0.345574	0.523918	0.228	0.239808	0.240199	0.103035	0.186231	0.147938	0.156023
MSTRG.149|PDIK1L	12.8323	9.473	14.1265	12.4101	19.2159	12.4672	32.9629	17.9005	26.4458
MSTRG.151|CNKSR1	0	1.24608	0.0664999	1.91846	1.04086	8.65493	0.279347	1.40541	1.71625
MSTRG.151|CATSPER4	0	0.0141599	0	1.07914	1.36113	1.23642	0	3.1067	0.936136
MSTRG.151|ZNF593	26.2637	53.9069	34.8459	10.5515	0.880731	1.75159	6.33185	0.81366	1.32619
MSTRG.144|PAFAH2	1.90066	1.28855	1.2255	2.93765	4.00332	0.20607	8.19417	2.88479	6.08489
MSTRG.144|STMN1	196.217	297.713	200.516	87.8296	98.4016	116.326	42.8331	50.8907	42.0481
MSTRG.145|LOC103225340	1.39382	2.42135	1.6815	0.59952	0.880731	0.618209	0.651809	0.665722	0.936136
MSTRG.144|LOC103225341	0.564438	0.283199	0.408499	0.419664	0.560465	0.20607	0.465578	0.221907	0.936136
MSTRG.155|CD52	1.53205	2.44967	1.729	0.839327	1.76146	1.23642	1.76919	1.55335	1.71625
gene-CRYBG2|CRYBG2	0.080634	0	0.0569999	0.899279	1.12093	0.618209	0.744924	0	0.468068
MSTRG.152|CEP85	26.4595	33.4741	24.6144	33.0335	22.4987	18.5463	19.5543	19.5278	31.4386
MSTRG.150|SH3BGRL3	61.5007	100.706	63.2984	32.7937	35.7897	38.9472	45.0679	49.2634	43.1403
MSTRG.156|UBXN11	8.45505	11.5545	8.48348	0.359712	1.92159	1.03035	5.86628	6.95309	4.75869
MSTRG.164|RPS6KA1	43.5193	92.0538	88.7393	70.0838	41.7947	83.0461	85.48	50.8167	70.0542
MSTRG.160|LIN28A	0.437728	0.269039	0.398999	2.45803	2.32193	1.85463	2.32789	2.21907	2.80841
MSTRG.161|DHDDS	36.9995	50.8342	29.9914	30.0959	34.4286	35.444	29.8901	54.885	65.4515
MSTRG.167|LOC119625938	1.48597	1.81247	1.6625	1.67865	1.201	1.54552	0.651809	1.40541	1.87227
MSTRG.168|ARID1A	38.4048	55.4079	34.5894	310.251	289.36	222.452	129.151	158.368	148.222
MSTRG.173|TENT5B	15.666	18.0964	15.1905	138.189	136.994	135.903	99.3543	101.633	83.7062
MSTRG.174|TRNP1	42.2983	52.5617	42.5219	32.5539	31.8664	33.7954	47.2096	49.5593	45.0906
MSTRG.175|SLC9A1	80.5995	74.4955	85.5188	59.0527	55.486	54.7115	57.8247	59.1013	58.4305
MSTRG.165|PIGV	7.42985	6.91005	8.22698	5.57553	5.52458	7.52154	5.95939	6.65722	7.72312
MSTRG.166|ZDHHC18	52.7347	56.4982	51.6419	70.4436	62.1315	41.9352	43.3918	67.016	46.6508
MSTRG.163|SFN	1.69331	2.12399	1.8715	6.47481	4.80398	5.04871	3.72462	3.99433	4.44665
MSTRG.169|GPN2	17.2442	34.2812	1.064	0.59952	1.52126	0.927314	2.14166	0.739691	4.1346
MSTRG.169|GPATCH3	0.0575957	2.86031	0.0474999	0.479616	1.60133	6.07906	11.267	1.03557	1.01415
MSTRG.171|NUDC	380.477	634.535	437.674	249.28	273.747	345.064	232.603	257.042	240.509
MSTRG.176|WDTC1	68.562	66.0845	74.5843	33.2134	35.5495	32.7651	38.7361	42.9021	46.4948
MSTRG.177|TMEM222	22.5775	62.233	30.6659	30.2158	17.2143	23.9041	32.0317	28.9959	13.808
MSTRG.178|LOC103225292	0.645072	0.368159	0.531999	1.3789	2.08173	1.95766	3.35216	1.33144	2.0283
MSTRG.179|SYTL1	17.6013	24.4117	18.677	8.81294	8.32691	10.2005	10.6152	13.9062	11.1556
MSTRG.180|LOC119619308	0.253421	0.424798	0.303999	0.179856	0	0	0	0	0.624091
MSTRG.182|MAP3K6	17.3709	11.3988	11.875	3.65707	6.08505	7.31547	7.8217	7.54484	5.22676
MSTRG.183|IFI6	21.1492	33.9272	23.8639	21.8825	25.301	26.583	44.2299	58.4356	50.7074
MSTRG.185|FAM76A	15.7352	17.4592	15.732	12.2302	21.698	11.746	21.9753	28.9219	13.73
MSTRG.181|GPR3	8.09796	10.3226	8.88248	14.8081	11.5296	15.3522	12.3844	11.909	14.5881
MSTRG.188|WASF2	270.377	201.057	290.614	141.127	126.585	126.424	113.042	143.574	147.441
MSTRG.188|AHDC1	65.2675	51.4431	60.6194	64.2086	45.7179	47.7051	73.2819	49.7812	86.1245
MSTRG.190|STX12	39.7871	36.3486	38.4749	34.892	38.0315	36.2683	49.165	49.9291	44.1544
MSTRG.190|PPP1R8	72.0292	83.7985	71.9908	51.3788	44.9973	53.0629	62.6667	64.2051	42.2822
MSTRG.201|ATP5IF1	109.409	172.765	113.297	42.2661	40.1133	50.384	46.2784	41.9405	31.1265
gene-THEMIS2|THEMIS2	0.0575957	0	0	1.43885	1.4412	2.26677	0.931155	0.517783	0.234034
gene-XKR8|XKR8	0.990647	1.47263	1.2065	0	0.240199	0.824279	0.372462	0.295876	1.17017
MSTRG.195|EYA3	62.6872	51.259	64.8944	50.8992	36.4302	18.2372	40.7846	20.7113	73.7207
MSTRG.189|RPA2	104.755	131.404	111.815	45.0239	55.8864	53.6812	50.2824	39.4255	35.6512
gene-PTAFR|PTAFR	0.161268	0.269039	0.114	0.419664	0.480398	0.309105	0.465578	0	0
MSTRG.196|DNAJC8	62.9982	184.178	70.2903	129.616	101.844	104.065	51.7722	79.0729	46.6508
MSTRG.197|LOC119620086	2.24623	3.14351	2.0045	3.89688	3.20266	4.01836	3.81774	3.99433	3.51051
MSTRG.198|MED18	15.8964	19.4699	15.7605	13.5491	13.6914	14.9401	15.3641	15.4595	14.2761
MSTRG.202|SESN2	73.1696	76.3504	80.4648	128.777	115.856	78.9247	144.981	162.066	146.037
MSTRG.207|PHACTR4	56.7548	18.1106	59.7739	99.0406	89.4342	88.0948	80.0793	86.6917	116.939
MSTRG.203|LOC103225258	19.9396	24.1002	14.668	29.7362	19.3761	16.4856	16.2952	10.5776	16.5384
MSTRG.203|LOC119626330	2.47662	1.99655	1.938	5.51558	3.60299	2.57587	2.32789	2.44098	3.74454
MSTRG.203|LOC119626340	0.910013	1.50095	0.797998	1.85851	0.880731	1.95766	1.02427	1.1835	1.48222
MSTRG.204|RAB42	3.44422	4.8427	3.37249	1.43885	2.64219	0.618209	1.67608	1.62732	1.95028
MSTRG.212|RCC1	81.8781	113.52	130.026	77.338	85.4309	87.1675	41.6226	40.2392	34.559
MSTRG.215|LOC103225257	12.0375	12.7723	10.0985	2.21822	8.72724	8.75796	8.19417	9.76392	8.03517
MSTRG.216|LOC103225256	0.161268	0.481438	0.133	0	0.160133	1.13338	0	0.221907	0
MSTRG.217|LOC103225254	6.46224	7.84461	5.06349	8.63308	7.92658	11.5399	16.2952	11.6131	10.5315
MSTRG.217|LOC119626467	0.691149	0.339839	0.389499	1.07914	0.800664	1.03035	0.558693	0.295876	0.624091
MSTRG.217|LOC119626461	0.218864	0.11328	0.2185	0.479616	0.560465	0.309105	0.186231	0.147938	0.390057
MSTRG.217|LOC119626446	0.357094	0.424798	0.322999	0.959231	0.880731	0.412139	0.372462	0.295876	0.546079
MSTRG.205|TAF12	44.1183	56.6539	40.4129	21.0431	23.3794	30.6014	25.2343	26.7768	24.3395
MSTRG.209|GMEB1	18.1311	15.76	22.895	9.95203	21.5379	20.1948	0	15.3116	17.7866
MSTRG.211|YTHDF2	151.511	148.099	155.562	261.81	222.264	226.265	213.607	191.136	224.595
MSTRG.226|EPB41	17.8086	23.3781	15.086	45.3237	37.8714	12.0551	2.60723	13.2405	5.22676
gene-OPRD1|OPRD1	0.218864	0.0849597	0.322999	0.359712	0	0	0	0	0.390057
MSTRG.229|TMEM200B	25.6531	32.2847	27.5594	18.1055	18.4953	18.4432	21.6028	19.6018	20.751
MSTRG.219|SRSF4	181.127	207.925	193.847	33.753	130.268	123.848	135.856	27.9603	104.145
MSTRG.220|MECR	66.3157	102.518	84.4263	34.2925	36.11	44.305	28.9589	36.0229	26.6799
MSTRG.222|MATN1	1.12888	0.977036	1.2635	5.63548	3.20266	3.81229	1.95543	1.62732	2.41835
MSTRG.221|LAPTM5	0.495323	0.424798	0.455999	2.63789	2.48206	2.3698	3.35216	2.29304	0.624091
MSTRG.225|PTPRU	41.2731	67.1889	36.9644	63.0095	58.8488	57.4934	36.6875	49.9291	46.8068
MSTRG.224|LOC103225235	28.6942	6.91005	30.5234	10.012	4.56379	3.81229	22.3477	24.4838	6.08489
MSTRG.224|SDC3	35.4214	56.1867	39.4819	25.9592	29.4644	25.0375	7.91482	10.8735	33.7009
MSTRG.243|NKAIN1	18.062	22.2028	19.1615	17.446	18.1751	17.825	2.70035	8.87629	7.95716
MSTRG.231|SERINC2	31.3551	48.6394	34.5989	11.3309	14.0917	15.3522	18.1575	18.9361	13.964
gene-HCRTR1|HCRTR1	0	0	0.0379999	1.19904	0.960797	0.515174	0.651809	1.10954	1.01415
MSTRG.233|TINAGL1	40.3746	50.0696	40.3559	33.0935	32.0266	40.1836	27.2828	31.8067	23.4034
MSTRG.237|SNRNP40	85.6909	106.993	90.1168	48.5011	54.1249	53.6812	41.0639	38.6118	40.2539
MSTRG.238|LOC103225226	0.921532	0.538078	0.617499	0.59952	0	0.20607	0.372462	0.591752	0.858125
MSTRG.239|ZCCHC17	51.8938	58.3673	48.8964	22.0024	24.6605	25.1405	27.9347	17.8265	29.0982
MSTRG.240|FABP3	0.933051	1.16112	1.1685	0.959231	1.36113	0.927314	1.2105	1.62732	2.26233
MSTRG.234|PUM1	40.4898	36.2495	47.8989	165.407	113.614	133.636	128.22	59.693	94.1597
MSTRG.232|PEF1	45.5122	66.7217	37.9524	42.9256	14.6522	47.9112	44.2299	37.1325	32.8428
MSTRG.242|SPOCD1	12.9014	12.9847	12.901	23.9808	18.0149	23.2859	23.5582	28.626	25.8998
MSTRG.249|ADGRB2	32.1615	28.7588	12.065	0.119904	0.880731	30.1892	31.3799	0.591752	0.156023
MSTRG.254|COL16A1	3.8474	0.637197	22.762	40.0479	12.4103	7.00637	7.16989	10.6515	32.8428
MSTRG.241|PTP4A2	306.19	390.432	305.063	292.805	294.324	270.982	300.67	292.77	276.16
MSTRG.245|KHDRBS1	188.81	285.422	141.236	11.3909	119.859	136.315	124.216	89.9464	101.181
MSTRG.252|LCK	0.184306	0.410638	0.275499	2.33813	2.72226	2.98801	2.421	0	5.92886
MSTRG.248|TMEM39B	19.525	25.587	20.3205	4.19664	10.809	11.2308	3.91085	9.39407	8.89329
MSTRG.246|KPNA6	159.252	158.223	164.312	224.76	223.545	201.433	211.465	204.82	248.856
MSTRG.253|TXLNA	168.951	58.693	92.2163	57.9136	75.7428	41.8321	80.7312	78.4812	65.6075
MSTRG.258|CCDC28B	0.921532	1.79831	2.052	1.73861	2.48206	2.16373	3.07281	1.99716	2.18432
MSTRG.258|IQCC	0.495323	0.410638	3.51499	4.91606	7.92658	5.56388	9.21844	7.76675	8.50324
MSTRG.259|TMEM234	5.77109	7.83045	4.48399	4.01678	3.28272	3.09105	3.35216	5.10387	11.6237
MSTRG.258|EIF3I	41.5496	68.2793	150.138	60.7913	26.6621	111.999	54.845	13.4624	34.8711
MSTRG.257|ZBTB8B	2.71852	2.23727	2.50799	1.79856	1.12093	1.03035	0.558693	0.517783	1.79426
MSTRG.251|HDAC1	291.308	355.485	313.67	137.65	143.959	150.431	196.474	208.741	227.325
MSTRG.255|FAM229A	0	0.382318	0.1805	0	0	0	0	0	0
MSTRG.255|MARCKSL1	17.0714	21.9054	17.1855	19.4844	17.7747	24.2132	13.8742	14.5719	20.517
MSTRG.256|TSSK3	0.13823	0.198239	0.246999	1.31894	2.24186	2.0607	3.07281	1.55335	2.80841
MSTRG.255|BSDC1	83.9055	89.774	102.125	73.7409	64.3734	66.6635	71.8852	78.1113	96.11
MSTRG.262|ZBTB8A	3.08713	1.31687	1.558	4.67625	4.56379	2.67891	1.86231	5.62165	3.58852
MSTRG.263|ZBTB8OS	73.6073	95.5655	54.3494	38.1294	4.32359	39.9775	28.8658	28.1822	12.6378
MSTRG.264|RBBP4	81.0718	129.974	92.6058	24.8201	23.8598	33.0742	19.4611	19.7497	143.151
MSTRG.265|SYNC	16.7949	22.9674	20.387	29.7961	29.3844	19.9888	25.2343	33.8039	9.28335
MSTRG.267|HPCA	2.36143	0.283199	0.0474999	3.23741	3.20266	4.32746	5.30758	2.36701	4.36864
MSTRG.268|TMEM54	64.2884	103.849	72.1713	27.3381	25.9415	30.2922	26.631	28.9219	21.6872
MSTRG.269|KIAA1522	293.07	244.047	155.078	227.578	221.624	277.885	305.419	402.762	312.669
MSTRG.270|YARS1	169.02	255.799	181.108	163.489	150.845	178.25	138.183	160.513	145.647
MSTRG.271|LOC119623831	0.334055	0.155759	0.265999	0.659472	1.52126	1.44249	1.58296	0.961598	1.56023
MSTRG.273|LOC103225175	16.3111	20.0788	14.706	23.8009	20.2568	24.8314	17.1333	37.5023	21.7652
MSTRG.266|FNDC5	16.0116	19.9797	13.9745	11.271	10.7289	3.50318	9.5909	11.0214	11.7797
MSTRG.274|TRIM62	12.36	10.6341	11.7895	14.6882	15.2927	14.4249	19.2749	21.599	22.1552
MSTRG.276|AZIN2	13.4774	8.69421	11.628	10.7314	7.52624	11.1278	11.7326	12.2049	12.7939
MSTRG.280|LOC119626221	1.57812	0.835437	1.786	2.09832	2.00166	1.13338	2.88658	3.55051	4.60267
MSTRG.281|ZNF362	54.4165	50.3528	56.9619	46.6426	53.8046	66.2514	66.0189	60.3588	44.9345
MSTRG.278|RNF19B	34.7878	42.6922	29.3074	9.2326	11.6897	37.0925	28.0278	55.7727	36.6653
MSTRG.278|AK2	39.5568	138.923	71.6963	9.17265	39.9531	67.5909	22.6271	41.6446	61.863
MSTRG.283|ZSCAN20	22.1168	13.0555	22.2015	34.6522	34.3485	27.2012	46.5578	44.1595	57.1043
MSTRG.284|PHC2	250.968	324.971	248.044	275.599	255.252	373.089	368.737	261.924	213.205
MSTRG.296|CSMD2	11.5537	5.36662	11.2195	27.8177	25.3811	20.2979	21.6959	23.1523	23.8715
MSTRG.286|LOC119623860	0.0921532	0.0141599	0.1235	1.6187	1.36113	0.20607	2.51412	2.1451	4.52466
MSTRG.287|GJB5	11.0584	6.54189	10.1555	3.23741	3.44286	3.60622	4.1902	2.58892	3.90057
MSTRG.289|GJB4	97.9012	105.775	110.295	38.4892	39.793	40.3897	24.6756	27.5905	22.7793
MSTRG.290|GJB3	101.553	144.318	110.513	62.7098	72.7003	77.0701	50.003	57.326	40.3319
MSTRG.293|ZMYM1	13.9382	21.2966	7.87548	22.422	28.984	27.3042	20.113	25.8892	40.2539
gene-LOC119626225|LOC119626225	0.829379	0.764637	0.598499	0.659472	0.720598	0.927314	0.651809	0.443814	1.32619
MSTRG.291|TMEM35B	9.64153	6.72597	3.93299	1.6187	2.16179	4.12139	1.86231	1.9232	1.63824
MSTRG.291|ZMYM6	13.9036	11.5404	20.254	31.4148	19.4561	17.3099	22.0684	13.9062	13.808
MSTRG.295|SFPQ	676.566	600.976	645.457	933.992	722.039	732.063	541.001	508.241	656.231
MSTRG.301|ZMYM4	122.852	77.3983	129.01	278.117	198.965	181.444	264.821	220.798	225.921
MSTRG.306|KIAA0319L	107.842	111.241	120.859	74.8201	70.6986	71.4032	82.6866	66.868	74.2668
MSTRG.307|LOC103225134	10.8165	18.507	9.21498	7.25419	9.92824	12.3642	8.10105	5.17783	5.77284
MSTRG.308|NCDN	41.5956	43.8675	26.7139	21.7626	29.3043	19.9888	33.894	29.0698	39.9418
MSTRG.299|PSMB2	193.706	289.259	198.835	107.134	123.943	125.806	106.152	104.37	93.7696
MSTRG.300|CUNH1orf216	40.893	41.1488	42.5504	15.1079	16.4136	29.3649	31.5662	37.1325	41.034
MSTRG.305|CLSPN	109.824	96.7974	113.677	50.7194	55.6462	55.9479	32.8698	32.7683	29.8003
MSTRG.309|AGO4	55.1767	35.2724	53.5324	54.976	54.0448	41.7291	66.3914	63.6134	64.1253
gene-COL8A2|COL8A2	0.299498	0.438958	0.522499	0.539568	0.400332	0.412139	0.651809	1.10954	0.390057
MSTRG.313|LOC103225120	0.760264	1.04784	0.826498	0.959231	1.201	0.721244	0.83804	0.887629	0.936136
MSTRG.314|TEKT2	1.39382	1.54343	1.805	2.69784	0.0800664	0.515174	0.931155	1.25747	0
MSTRG.315|ADPRS	21.9094	45.5525	30.1909	8.93284	18.4953	32.2499	16.947	28.1082	22.3112
MSTRG.312|LOC103225123	1.42837	1.38767	2.78349	10.4316	5.76478	9.06707	12.2912	6.2134	9.90744
MSTRG.310|AGO1	181.761	111.354	207.48	89.3284	103.126	74.1851	83.3384	62.6518	88.6989
MSTRG.311|TRAPPC3	79.5743	113.563	82.3268	56.8345	46.7588	62.9543	61.27	53.1838	50.6294
MSTRG.316|MAP7D1	40.3055	283.043	277.96	232.074	52.2834	132.709	29.6107	171.608	190.66
MSTRG.323|SH3D21	7.54504	5.4091	6.91598	5.57553	5.04418	4.4305	4.74889	8.95026	8.34721
MSTRG.322|THRAP3	260.436	210.997	92.6628	52.6978	59.2491	53.8872	59.7802	70.6405	140.264
MSTRG.324|EVA1B	44.8095	77.3983	51.3664	28.8369	28.7438	44.0989	24.21	29.8835	19.4248
MSTRG.317|STK40	160.853	184.589	172.814	178.357	187.996	191.13	179.62	214.51	188.709
MSTRG.317|LSM10	50.7303	79.1824	52.3924	30.8753	0.320266	40.6988	33.5216	33.582	23.6374
gene-GRIK3|GRIK3	0.115191	0.0424798	0	1.73861	2.00166	1.44249	1.30362	1.70129	0.936136
MSTRG.320|OSCP1	4.14689	2.97359	3.19199	1.4988	2.88239	4.22443	5.49382	7.24897	7.41108
MSTRG.320|MRPS15	84.5505	182.238	136.325	54.916	81.1073	73.5669	53.9139	71.0843	60.3808
MSTRG.325|LOC119623946	1.90066	2.08151	2.0995	1.4988	0.800664	0.824279	2.14166	2.07113	2.18432
MSTRG.327|ZC3H12A	13.9151	13.4236	12.445	158.453	187.836	187.833	108.759	176.49	174.901
MSTRG.328|MEAF6	36.1471	42.5082	25.2509	33.0335	45.3977	43.6868	33.3354	26.1111	27.772
MSTRG.330|SNIP1	19.7093	25.9693	13.623	144.424	150.525	131.06	163.045	136.547	168.192
MSTRG.333|DNALI1	0.080634	0.141599	0.0854998	1.55875	0.880731	0.927314	0.744924	0.147938	0.780114
MSTRG.330|GNL2	117.253	147.348	83.6758	43.7649	123.783	46.5718	78.5895	64.9448	65.9196
MSTRG.336|EPHA10	1.84306	2.12399	1.7385	2.75779	1.92159	4.4305	2.88658	3.03273	2.49636
MSTRG.334|CUNH1orf109	1.0252	0.410638	1.045	3.35731	2.96246	3.19408	2.70035	0.221907	1.87227
MSTRG.335|CDCA8	90.552	100.72	97.4128	59.1126	57.4877	63.0573	32.1249	33.1381	27.148
MSTRG.346|MTF1	4.15841	5.22502	6.62149	38.0695	18.6555	33.1772	21.4166	40.0912	15.4462
MSTRG.343|MANEAL	30.8368	54.8273	43.2724	16.9065	23.6997	22.4616	25.4205	31.8807	27.8501
MSTRG.344|YRDC	8.92734	5.42326	8.59748	12.53	18.6555	17.3099	11.5463	15.0897	16.3824
MSTRG.345|CUNH1orf122	66.0853	101.116	70.7843	31.7745	36.5103	42.1413	43.1125	45.417	34.091
MSTRG.346|INPP5B	10.0793	2.87447	16.34	2.93765	2.56213	4.7396	1.2105	4.21624	3.12045
MSTRG.340|LOC103225074	0.241902	0.269039	0.1425	0.899279	1.92159	2.16373	1.48985	0.81366	0
gene-LOC103225072|LOC103225072	0.149749	0.353999	0.1805	0.419664	0.320266	0.309105	0.186231	0.295876	0.156023
MSTRG.339|UTP11	38.4164	40.5258	37.9809	30.9952	27.783	31.1165	28.6796	28.2562	29.1762
gene-POU3F1|POU3F1	0.299498	0.212399	0.237499	1.4988	1.68139	0.927314	0	0.147938	0.312045
MSTRG.341|SF3A3	135.615	114.95	103.056	138.789	132.67	112.514	88.2735	107.329	123.258
MSTRG.342|LOC119626320	0.195826	0.0424798	0.1425	0.779376	0.880731	0.515174	0.465578	0.295876	0.702102
MSTRG.341|FHL3	19.9742	16.2698	7.94198	12.6499	15.7731	22.9768	15.6434	19.084	15.1342
MSTRG.349|RRAGC	52.8614	67.8686	54.2164	99.3404	61.491	104.477	120.491	123.602	94.7838
MSTRG.351|LOC103225069	44.0953	54.5866	43.8139	23.3213	25.5412	20.607	19.1818	18.2704	18.8007
MSTRG.352|GJA9	0.391651	0.637197	0.351499	0.479616	0.160133	0.618209	1.48985	0.295876	1.01415
MSTRG.350|AKIRIN1	60.4755	97.4346	93.5083	4.55635	31.7063	30.0862	75.1442	14.9418	35.9632
MSTRG.348|NDUFS5	146.754	231.048	155.819	73.7409	85.2707	91.4949	73.375	83.1412	58.8986
gene-HPCAL4|HPCAL4	2.51117	1.99655	2.0805	0.959231	2.08173	1.03035	1.67608	1.1835	1.32619
MSTRG.361|HEYL	21.2183	19.5832	17.9835	28.4172	17.9349	26.48	17.6919	24.4838	14.3541
MSTRG.362|LOC119624212	1.71635	1.062	1.1685	8.75299	7.36611	4.53353	8.3804	7.91469	10.6095
MSTRG.363|NT5C1A	2.108	1.89743	1.539	4.25659	3.20266	3.19408	6.89055	5.47371	3.97858
MSTRG.394|MACF1	5.87477	25.4313	8.71148	17.3261	18.4153	138.891	67.9743	8.43247	7.80114
MSTRG.356|BMP8A	1.57812	0.962876	1.102	0.899279	1.36113	0.927314	2.79347	1.9232	4.29062
MSTRG.357|LOC103225047	2.2232	1.61423	2.63149	2.87769	1.84153	1.95766	3.44527	3.62448	6.55295
MSTRG.360|PABPC4	232.019	213.419	241.689	194.184	127.626	179.178	136.228	146.089	111.556
MSTRG.360|LOC119626472	0.126711	0.0707997	0.133	0.419664	0.480398	0	0.0931155	0.221907	0.234034
MSTRG.364|PPIE	52.7347	60.5479	53.4754	24.8201	21.4578	31.6317	18.9024	20.6374	23.6374
MSTRG.365|BMP8B	0.0921532	0.0707997	0.1615	3.95683	2.72226	1.95766	2.9797	2.95876	5.77284
MSTRG.366|OXCT2	0.391651	0.269039	0.370499	0.839327	0.720598	0.309105	1.11739	0.961598	1.17017
MSTRG.365|TRIT1	32.9102	30.6988	32.1099	18.5851	20.8973	19.9888	28.0278	26.333	25.1977
MSTRG.367|MYCL	9.07709	8.70837	9.63298	21.9424	4.64385	22.9768	16.2952	15.9773	12.5598
MSTRG.369|MFSD2A	21.8749	30.8404	24.7474	36.211	50.2016	44.7171	48.6994	40.8309	20.1269
MSTRG.370|RLF	25.8374	34.352	39.7859	253.717	229.39	242.544	153.268	197.719	178.49
gene-COL9A2|COL9A2	0	0.283199	0.209	0.359712	0.400332	0	0	0.517783	0
MSTRG.377|ZFP69B	0.668111	0.325679	0.854998	3.83693	3.76312	3.60622	1.86231	1.84923	3.58852
MSTRG.374|CAP1	389.393	405.314	421.391	257.614	269.584	254.599	211.186	192.837	183.483
MSTRG.375|PPT1	98.7306	115.758	102.429	31.6546	33.4678	34.4136	32.4042	27.2206	32.0627
MSTRG.378|ZFP69	6.94605	4.46038	5.02549	3.83693	4.72392	7.52154	7.35613	8.21057	8.58125
gene-ZNF684|ZNF684	4.69981	4.0639	4.14199	1.6187	2.72226	3.81229	3.25904	3.62448	3.97858
MSTRG.376|SMAP2	33.4401	36.3203	36.4134	32.1343	33.0674	34.8258	34.7321	31.5108	34.637
MSTRG.372|ZMPSTE24	107.381	133.047	88.4163	82.5539	68.0565	76.761	46.9302	58.1397	58.7425
gene-CITED4|CITED4	1.22103	1.64255	1.3205	0.959231	0.720598	0.721244	0.651809	0.517783	1.09216
gene-KCNQ4|KCNQ4	0.380132	0.269039	0.0854998	2.51798	1.52126	2.88498	1.39673	0.887629	2.88642
MSTRG.379|RIMS3	38.8656	24.0577	40.9449	7.13428	13.0508	9.99438	29.7038	16.717	19.7369
MSTRG.381|NFYC	11.3003	13.2395	12.4735	18.6451	18.5754	21.5343	22.6271	15.5335	20.829
MSTRG.386|EDN2	1.31318	1.76999	1.52	9.17265	6.80565	3.29712	8.10105	4.58608	1.95028
MSTRG.391|HIVEP3	44.5445	33.6299	54.7674	79.3764	62.5319	1.03035	14.2467	27.7384	50.2393
MSTRG.415|RIMKLA	6.69262	6.69765	7.61898	10.4916	12.4103	10.0974	8.75286	7.02706	7.17704
MSTRG.383|SLFNL1	2.26927	1.45847	1.767	14.3885	10.7289	10.2005	8.28728	10.2077	11.8577
MSTRG.387|SCMH1	25.9181	11.6112	29.7159	22.3621	17.9349	9.89135	13.1293	11.0214	22.3112
MSTRG.382|CTPS1	247.12	241.54	241.974	256.474	315.782	163.516	407.567	441.817	656.075
MSTRG.389|LOC119624282	0.218864	0.580558	0.379999	0.179856	0	0.412139	0.465578	0.0739691	0.546079
MSTRG.384|FOXO6	34.9376	44.3489	36.9929	32.1942	29.2242	38.7411	36.3151	38.9077	37.6015
MSTRG.413|FOXJ3	43.0816	37.269	52.4969	197.482	192.72	143.218	174.498	144.018	273.664
MSTRG.414|LOC119626232	2.25775	3.66743	2.78349	3.83693	3.20266	2.3698	3.07281	3.1067	5.22676
MSTRG.407|ZMYND12	4.82652	4.92766	3.87599	2.63789	1.52126	4.22443	3.07281	4.36417	3.66653
MSTRG.408|CCDC30	8.37442	5.32414	10.051	7.01438	9.12757	8.44886	6.51809	12.6487	11.8577
MSTRG.408|PPCS	33.0715	36.0087	32.7369	20.024	21.2977	23.8011	22.1615	24.3358	20.907
MSTRG.411|LOC103225005	0.898493	1.00536	0.892998	0.419664	0.400332	0.824279	1.30362	0.443814	0.390057
MSTRG.401|CLDN19	0.0691149	0.0566398	0.0569999	0.839327	0.400332	1.13338	0	0	0
STRG.400|LOC103224991	0.368613	0.254879	0.370499	0.719424	1.36113	1.95766	1.95543	1.1835	1.87227
MSTRG.406|ZNF691	12.5674	10.7049	9.92748	12.6499	8.72724	9.58224	13.3155	18.4183	24.7296
MSTRG.403|TMEM269	1.0252	0.778797	0.617499	5.93524	3.68306	5.35781	3.16593	3.47655	5.22676
MSTRG.403|LOC103224996	7.10731	2.61959	5.13949	5.03596	3.20266	0	4.00397	9.02423	2.41835
MSTRG.402|P3H1	59.3582	51.967	55.9739	24.1007	9.04751	22.0495	13.0362	22.7825	27.226
MSTRG.403|CUNH1orf50	6.00148	8.25525	4.03749	1.3789	6.88571	1.95766	2.88658	4.14227	7.09903
MSTRG.404|LOC103224995	3.28296	6.82509	3.02099	2.45803	3.20266	3.70925	1.39673	3.47655	2.49636
MSTRG.390|PPIH	58.7361	89.859	64.3909	30.2158	31.4661	38.0199	21.0441	19.158	3.74454
MSTRG.390|YBX1	1384.72	1750.75	1517.13	719.304	769.678	848.286	657.954	621.858	409.794
gene-CUNH1orf210|CUNH1orf210	0.0575957	0.240719	0.1615	0.239808	0.400332	0	0.931155	0.295876	0.234034
MSTRG.416|SLC2A1	390.626	458.018	412.261	288.909	293.283	260.06	284.095	275.387	237.857
MSTRG.417|LOC103224989	7.44137	7.17909	6.91598	2.09832	4.24352	3.40015	5.02824	6.36134	5.07074
MSTRG.396|EBNA1BP2	147.238	192.816	155.296	141.547	141.798	155.274	100.472	101.338	92.8335
MSTRG.397|CFAP57	0.610515	0.651357	0.560499	4.13669	3.60299	3.91532	4.1902	5.99149	2.10631
MSTRG.398|LOC103224977	0.0691149	0.0566398	0.1045	2.57793	1.04086	1.23642	0.372462	0.221907	1.09216
MSTRG.423|ARTN	0.737225	0.325679	0.607999	2.39808	2.40199	1.33945	1.86231	1.25747	1.32619
MSTRG.418|PTPRF	135.097	100.111	152.741	48.8009	125.624	97.471	103.358	126.783	60.2248
MSTRG.400|TIE1	0.414689	2.69039	0	0	1.12093	0	2.60723	2.81082	1.17017
MSTRG.438|LOC103224969	0.483804	0.509758	0.436999	1.01918	0.720598	1.23642	0.465578	1.33144	0.858125
MSTRG.439|MPL	1.25559	1.57175	1.558	0.959231	0.960797	0.515174	0.83804	1.10954	1.24818
MSTRG.440|CDC20	428.27	574.384	457.301	175.3	198.244	204.627	83.2453	69.9008	55.3881
MSTRG.441|ELOVL1	96.6917	124.112	114.655	49.6402	78.8654	33.3833	44.323	37.8722	21.8432
MSTRG.441|MED8	20.458	33.4741	21.3275	9.47241	9.20764	11.6429	8.75286	14.4979	14.7441
MSTRG.442|SZT2	20.2276	17.7424	33.0789	120.923	176.466	137.655	207.834	196.018	181.61
MSTRG.443|HYI	4.98779	8.89244	2.2135	3.53717	6.64551	4.7396	4.65578	5.62165	3.66653
MSTRG.419|ST3GAL3	3.17928	5.02678	2.47949	12.3501	6.24518	12.5703	7.8217	6.50928	5.92886
MSTRG.419|KDM4A	82.8457	65.8296	78.5458	43.2853	35.3093	61.5118	60.1526	75.5964	34.8711
MSTRG.421|LOC103224956	3.36359	2.46383	3.28699	1.31894	1.28106	0.824279	0.83804	1.25747	0.546079
gene-LOC103224946|LOC103224946	0.184306	0.240719	0.152	0	0	0.515174	0	0	0
MSTRG.424|LOC103224959	0.311017	0.608878	0.332499	0	0	0.515174	0.744924	0.369845	0.702102
MSTRG.425|IPO13	52.2393	4.51702	55.7649	3.53717	4.96412	28.5407	18.9024	2.21907	2.65239
MSTRG.425|DPH2	5.24121	0.127439	12.7585	1.07914	3.52292	6.38816	1.58296	2.07113	3.35449
MSTRG.425|ATP6V0B	71.3611	35.9521	77.8998	20.5635	16.5737	33.6924	38.6429	49.6332	25.8218
MSTRG.428|SLC6A9	6.7387	6.65517	7.67598	6.41486	4.88405	1.23642	6.79743	2.07113	9.20534
MSTRG.427|B4GALT2	28.6942	78.4461	26.5239	33.6331	44.5169	44.8202	42.1813	20.0456	33.0768
MSTRG.427|CCDC24	0.40317	1.1328	0.379999	0	0.240199	0.20607	2.23477	0.517783	0.702102
MSTRG.463|DMAP1	2.08497	3.89398	6.51699	2.21822	0.320266	5.56388	2.32789	6.06546	8.2692
MSTRG.426|ERI3	24.5358	43.9666	30.4094	14.3285	8.72724	13.1885	8.28728	10.5036	6.08489
MSTRG.433|ARMH1	1.69331	1.95407	1.2635	1.3789	1.76146	1.44249	4.37643	3.77242	1.4042
MSTRG.430|RNF220	56.5245	66.4951	54.3399	47.7817	29.1442	54.4024	26.2586	45.5649	25.8218
MSTRG.431|LOC119624393	5.78261	7.02333	4.94949	3.23741	3.28272	2.3698	4.84201	2.88479	4.99273
MSTRG.432|TMEM53	5.67894	8.35437	6.55499	2.81774	2.96246	1.75159	6.79743	4.88196	4.8367
MSTRG.452|KIF2C	97.7054	42.494	123.519	61.5107	61.2508	69.6516	34.639	31.7327	22.3893
MSTRG.451|BTBD19	0.241902	0.184079	0.265999	0.899279	0.480398	0.927314	1.2105	0.81366	1.79426
MSTRG.449|PLK3	8.86974	12.9705	9.10098	11.7506	12.3302	11.746	10.1496	18.6402	16.2264
MSTRG.444|PTCH2	0	0.0991196	0.00949998	5.15587	1.4412	1.75159	11.7326	2.73686	12.7159
MSTRG.444|EIF2B3	20.3889	29.0137	25.1464	16.8465	16.4136	19.2675	17.1333	6.95309	20.517
gene-HPDL|HPDL	0.380132	0.382318	0.313499	0	0.160133	0.721244	0	0.369845	0.312045
MSTRG.429|RPS8	422.43	750.208	504.762	345.803	376.392	684.564	693.152	725.784	469.238
MSTRG.429|LOC119626437	2.01585	2.20895	2.185	5.9952	6.24518	5.66692	2.70035	1.62732	1.4042
MSTRG.429|LOC119626449	0.483804	0.297359	0.332499	0.899279	0.640531	0.412139	0.83804	0.591752	0.702102
MSTRG.429|LOC119626448	0.737225	0.778797	0.408499	0.839327	0.560465	0.515174	1.2105	1.10954	1.01415
MSTRG.429|LOC119626447	0.299498	0.424798	0.275499	1.31894	0.400332	0.515174	0.651809	0.81366	1.32619
MSTRG.447|ZSWIM5	12.9475	9.38804	13.794	9.17265	10.5688	5.04871	7.35613	10.7995	10.6095
MSTRG.457|HECTD3	45.0399	43.202	45.7329	24.6403	26.1817	19.4736	36.1288	43.7897	56.6362
MSTRG.458|UROD	37.011	34.9326	20.1115	10.2518	9.60797	21.6373	17.1333	11.4652	14.2761
MSTRG.453|MUTYH	20.7805	26.38	21.242	8.87289	9.44784	12.5703	4.1902	0.961598	8.81528
MSTRG.454|TOE1	14.8021	20.6594	16.4065	11.6906	11.0492	11.3338	12.0119	11.4652	9.67341
MSTRG.455|TESK2	4.18145	3.93646	4.47449	7.19424	8.72724	7.93368	7.26301	7.24897	7.09903
MSTRG.459|CCDC163	7.41833	9.6146	6.10849	4.4964	3.92325	4.7396	4.46954	4.73402	3.19847
MSTRG.460|MMACHC	16.4954	20.2062	17.1855	8.33332	8.72724	7.21244	6.89055	4.58608	5.46079
MSTRG.461|PRDX1	265.885	955.173	807.527	374.88	407.778	388.338	274.132	255.563	236.452
gene-CCDC17|CCDC17	1.99281	1.28855	1.064	1.97841	0.880731	0.721244	2.23477	3.69845	2.80841
MSTRG.462|AKR1A1	79.2402	114.455	88.5398	28.1774	32.9874	32.662	34.1734	34.9134	26.9919
MSTRG.464|LOC119624434	0.311017	0.651357	0.256499	1.13909	0.720598	0.721244	0	0.739691	0.702102
MSTRG.465|LOC103224908	162.224	119.467	388.312	226.319	190.558	242.235	48.7925	128.336	113.975
gene-TSPAN1|TSPAN1	1.90066	2.95943	2.50799	0	0.880731	0.618209	0.558693	1.10954	0.468068
MSTRG.468|PIK3R3	27.047	21.1833	27.1604	24.8801	21.698	19.1645	24.5825	25.4454	30.7365
MSTRG.471|LURAP1	1.80851	1.26024	1.786	1.4988	1.84153	1.33945	1.02427	1.10954	1.01415
MSTRG.472|MAST2	108.464	88.7404	89.6418	63.8488	53.8046	133.636	76.541	37.3544	59.5227
MSTRG.466|GPBP1L1	94.9063	76.1663	93.1283	115.168	100.643	99.3256	88.5529	95.2721	93.3016
MSTRG.467|TMEM69	34.903	40.9789	34.0194	19.3045	23.4595	22.5646	19.8336	18.9361	20.439
MSTRG.466|LOC103224903	15.4933	0.849597	1.7195	8.51318	4.40365	5.04871	7.8217	6.65722	5.69483
MSTRG.470|POMGNT1	102.762	66.9624	66.3194	48.1414	62.2917	38.9472	61.5494	77.9634	70.9903
MSTRG.481|LOC103224886	0.080634	0	0.0379999	1.97841	3.04252	1.64856	2.23477	1.33144	1.56023
gene-KNCN|KNCN	0.0345574	0	0	0.419664	0.880731	2.0607	0.651809	0	0.858125
MSTRG.474|DMBX1	13.9151	10.9032	14.7155	6.83452	4.88405	7.41851	4.37643	4.73402	5.07074
MSTRG.482|MKNK1	7.97125	8.36853	8.28398	9.2326	9.04751	7.83065	9.5909	13.0925	13.652
MSTRG.475|RAD54L	110.112	103.906	101.621	44.1246	40.9139	46.3657	28.7727	32.3984	33.7009
MSTRG.476|LRRC41	131.468	148.481	133.114	86.9903	84.3099	87.4766	91.9981	101.929	106.798
MSTRG.477|UQCRH	54.451	143.723	14.877	31.8944	25.301	3.81229	6.70432	56.7343	26.1338
MSTRG.477|NSUN4	9.13468	3.59663	5.32949	19.5443	4.64385	6.69727	14.4329	33.1381	21.6091
MSTRG.479|LOC119624446	1.3823	0.0707997	1.121	1.43885	2.08173	0.618209	1.48985	1.33144	2.0283
MSTRG.480|LOC103224888	12.0605	23.0382	8.00848	7.97361	7.92658	15.5583	17.9713	8.80232	19.7369
gene-LOC119626172|LOC119626172	0.380132	0.523918	0.294499	0.359712	0.240199	0.412139	0.465578	0.591752	0.312045
gene-CYP4X1|CYP4X1	0.149749	0.127439	0.1045	0	0	0	0	0	0
MSTRG.483|MOB3C	9.03101	8.48181	7.40998	6.1151	11.6897	19.8857	8.00793	5.39974	18.8787
MSTRG.483|ATPAF1	101.15	106.115	102.761	3.05755	11.8498	30.7044	20.113	16.0513	22.8573
MSTRG.484|TEX38	0.218864	0.467278	0.133	0	0.240199	0	0	0	0.312045
MSTRG.483|EFCAB14	217.493	163.335	218.927	113.609	115.856	105.199	123.285	113.764	137.69
MSTRG.504|STIL	36.9649	5.42326	31.4639	31.7146	25.2209	18.2372	26.5379	27.2206	14.9782
MSTRG.503|LOC103224869	9.61849	11.7386	11.2385	4.13669	5.12425	4.7396	7.35613	4.51211	7.87915
MSTRG.504|PDZK1IP1	2.26927	0.594718	0.0284999	0	0	1.03035	1.76919	2.73686	0
MSTRG.504|TAL1	25.6186	13.8626	22.3155	19.1846	17.6146	14.9401	21.6028	17.3088	23.6374
MSTRG.506|CMPK1	89.354	76.0672	102.638	61.0311	55.3259	31.2196	50.2824	37.7982	39.7858
MSTRG.485|LOC103224860	3.27144	1.84079	2.66949	2.03837	0	9.68528	2.421	1.77526	0.546079
MSTRG.487|FOXD2	12.9245	10.6058	12.692	16.3669	15.1326	8.75796	9.49778	14.0541	13.496
gene-SLC5A9|SLC5A9	0.149749	0.0707997	0.171	0	0	0	0	0	0.234034
MSTRG.488|LOC103224843	0.956089	1.10448	1.197	0.719424	0.800664	0.721244	0.651809	0.443814	0.156023
MSTRG.498|LOC103224842	1.99281	3.24263	1.976	1.01918	1.04086	1.33945	1.11739	1.03557	1.48222
MSTRG.499|TRABD2B	1.88914	0.821277	15.048	1.73861	8.08671	14.0127	13.0362	19.4539	9.90744
MSTRG.500|LOC103224857	31.2284	21.6222	28.3289	1.67865	1.4412	1.95766	2.23477	3.92036	3.19847
MSTRG.489|SPATA6	4.3312	2.97359	3.44849	2.93765	1.68139	1.85463	4.56266	2.95876	4.75869
MSTRG.495|BEND5	1.99281	1.96823	1.7765	1.3789	2.00166	1.03035	2.32789	2.58892	2.41835
MSTRG.490|LOC119625888	36.5963	46.3738	36.1854	29.7362	28.8239	26.2739	25.793	22.4866	18.8787
MSTRG.514|FAF1	83.0761	105.265	84.2078	66.0071	74.3817	83.8704	86.5043	94.9763	83.1601
MSTRG.513|CDKN2C	57.7455	76.577	65.5974	36.9904	38.9123	41.523	34.4527	35.7271	30.0344
MSTRG.508|LOC119624515	3.15625	3.11519	3.78099	3.05755	4.16345	4.4305	2.23477	2.29304	1.71625
MSTRG.511|RNF11	133.288	113.888	130.264	141.427	126.025	139.509	176.361	180.928	125.442
MSTRG.512|LOC103224829	2.75308	7.37733	3.65749	3.05755	4.08339	7.93368	4.00397	2.81082	6.55295
MSTRG.519|TTC39A	34.7878	34.2104	22.705	0.959231	7.04584	11.4369	17.0401	17.1608	18.9568
MSTRG.520|EPS15	115.802	81.717	117.828	111.451	34.4286	107.259	45.6266	158.812	130.279
MSTRG.523|LOC103224824	0.149749	0.226559	0.19	0.179856	0	0.20607	0	0	0.156023
MSTRG.525|RAB3B	4.98779	3.52583	5.12049	4.55635	5.92491	4.22443	4.1902	3.40258	2.80841
MSTRG.527|TXNDC12	94.6644	119.298	96.3013	43.4052	50.7621	60.4815	30.5419	28.0343	41.8921
MSTRG.527|KTI12	17.2442	19.9089	17.917	22.422	22.1784	28.0255	1.76919	0.665722	19.4248
MSTRG.528|BTF3L4	50.7188	14.1316	20.8905	21.0431	65.5744	61.0997	15.3641	57.6959	10.6876
MSTRG.529|OSBPL9	173.87	232.124	180.946	129.017	145.961	124.466	169.656	158.96	185.667
MSTRG.531|NRDC	327.086	297.996	219.697	175.3	123.623	187.626	137.252	192.394	199.787
MSTRG.537|COA7	57.3999	67.9394	57.1804	44.3045	52.2834	39.8745	42.0882	33.0642	29.3323
gene-ECHDC2|ECHDC2	0.299498	0.538078	0.294499	0	0	0	0	0	0
MSTRG.538|ZYG11B	61.8693	39.0106	59.1944	49.94	49.7212	42.3473	48.6063	53.7015	63.0332
MSTRG.532|ZFYVE9	42.2868	30.4297	30.7514	23.741	35.9498	47.396	32.3111	65.2407	48.6011
MSTRG.536|CC2D1B	78.2956	80.3577	81.0728	72.7817	75.0222	79.1308	85.2007	103.927	99.4645
MSTRG.544|ORC1	58.4942	61.6666	59.0329	45.3237	32.3468	51.4144	22.2546	23.966	26.2118
MSTRG.545|PRPF38A	73.0084	74.9061	75.6198	82.4339	83.5893	73.5669	57.3592	51.3345	67.4798
MSTRG.544|TUT4	19.6286	3.17183	21.394	12.5899	24.8206	23.1828	22.7202	22.8564	17.7866
MSTRG.542|SCP2	106.817	138.598	130.834	50.8393	48.7604	60.2754	57.6385	42.976	42.6722
MSTRG.547|CPT2	54.6353	57.4894	57.0474	32.3141	28.0232	38.7411	37.4324	35.875	44.8565
MSTRG.548|CZIB	16.6336	29.1128	21.0615	10.4316	12.8106	12.8794	11.5463	11.7611	8.89329
MSTRG.550|GLIS1	4.51551	4.46038	4.27499	3.71702	2.56213	3.70925	2.14166	4.95593	3.82256
MSTRG.559|NDC1	94.146	75.5858	95.6743	46.163	58.9289	44.5111	40.2259	42.3103	33.1548
MSTRG.549|MAGOH	87.8565	121.492	97.2988	58.8728	53.8046	64.3968	42.5538	39.3515	33.8569
MSTRG.552|LRP8	104.375	60.8736	99.9873	45.6834	38.3518	61.8209	68.8124	48.5977	48.6011
MSTRG.562|YIPF1	17.129	22.6701	17.062	8.63308	9.68804	8.65493	12.6637	15.3116	11.6237
MSTRG.563|DIO1	6.1973	8.38269	5.95649	3.41726	2.32193	3.70925	4.28331	5.62165	4.29062
MSTRG.564|HSPB11	1.8661	1.44431	0.750498	3.41726	0.400332	0.412139	1.39673	2.51495	0.624091
MSTRG.565|LRRC42	73.0429	98.1001	82.2888	156.355	170.702	191.439	177.664	138.322	141.201
MSTRG.554|TMEM59	103.235	118.929	106.286	21.1031	23.5395	41.7291	46.2784	33.2121	24.0275
MSTRG.555|TCEANC2	9.34203	10.3084	11.476	8.99279	6.32525	6.18209	5.49382	7.54484	10.3755
MSTRG.557|CYB5RL	6.56591	4.65862	6.90649	3.59712	3.12259	2.16373	4.46954	5.54768	3.82256
MSTRG.558|MRPL37	130.04	190.565	134.064	70.7433	73.9814	87.3736	65.3671	76.41	56.4022
MSTRG.566|SSBP3	17.7856	19.9938	19.304	24.0407	27.3026	20.9161	20.951	19.9716	19.7369
MSTRG.573|MROH7	0.575957	0.523918	0.303999	3.83693	3.44286	1.95766	4.09708	4.51211	4.99273
MSTRG.573|ACOT11	15.8849	18.1106	16.0835	6.1151	5.76478	6.90334	7.07678	8.21057	7.48909
MSTRG.575|FAM151A	0.26494	0.424798	0.465499	0	0.160133	0	0	0	0
MSTRG.569|PARS2	21.4717	24.879	23.3604	28.4172	30.105	30.2922	30.9144	31.6588	30.1904
MSTRG.567|TTC4	47.6662	56.3283	51.6894	47.3621	50.3618	50.281	51.3998	56.5124	44.9345
gene-TMEM61|TMEM61	0.437728	0.368159	0.427499	0.179856	0	0	0	0	0
gene-PCSK9|PCSK9	0.161268	0.127439	0.246999	0.659472	0.560465	0	0	0.295876	0
MSTRG.570|DHCR24	438.914	413.031	473.545	175.599	234.194	221.01	206.996	204.82	151.654
MSTRG.571|LOC103224759	0.195826	0.467278	0.389499	0.179856	0.560465	0	0	0.369845	0.234034
MSTRG.585|USP24	40.2709	0	36.5749	71.6426	122.582	66.8696	89.2047	60.3588	73.8768
MSTRG.588|C8B	1.29014	1.78415	0.921498	1.97841	2.64219	2.98801	1.11739	1.33144	3.58852
MSTRG.580|LOC103224743	166.601	249.47	174.059	101.798	110.011	128.794	77.1928	77.4456	55.5441
MSTRG.581|PLPP3	21.5523	18.677	21.6695	21.0431	22.0183	17.3099	31.2868	41.8665	34.091
MSTRG.582|PRKAA2	148.85	60.8028	147.031	123.921	119.859	92.1132	119.653	102.817	141.981
MSTRG.583|FYB2	1.93522	1.72751	1.71	1.73861	1.52126	1.13338	3.44527	2.95876	4.52466
MSTRG.586|OMA1	19.4098	18.5637	18.5155	8.39327	8.24684	9.58224	16.5746	12.2789	11.7797
MSTRG.587|LOC119626242	0.241902	0.198239	0.228	0	0.160133	0	0	0.295876	0.546079
MSTRG.589|DAB1	35.2716	27.8951	32.7749	89.9279	85.0305	65.118	125.892	111.249	131.761
MSTRG.592|MYSM1	50.8801	21.6364	35.3304	137.23	93.1172	85.828	156.993	180.337	155.789
gene-CUNH1orf87|CUNH1orf87	0.172787	0.0849597	0.1995	0.239808	0	0	0.372462	0	0
MSTRG.593|LOC119625056	0.380132	0.368159	0.2185	6.1151	8.88737	7.1094	2.88658	5.0299	5.30477
MSTRG.593|JUN	508.098	4.51702	537.537	2220.5	2912.9	705.377	1007.7	2774.88	2983.7
MSTRG.596|FGGY	16.1383	29.127	18.5915	7.31414	16.4136	11.4369	12.105	15.0157	7.80114
MSTRG.594|HOOK1	75.3928	50.9616	73.8338	40.1079	38.592	32.1469	33.4285	33.2861	35.8852
gene-CYP2J2|CYP2J2	1.91218	0.764637	1.786	0.839327	0.960797	1.03035	1.11739	0.961598	0.858125
MSTRG.601|TM2D1	18.6034	32.2139	23.0944	11.211	14.7322	18.0311	14.9916	15.6075	18.4107
MSTRG.598|NFIA	15.5969	16.114	15.77	12.2902	11.0492	6.4912	9.21844	7.76675	6.24091
MSTRG.599|LOC103224711	0.322536	0.155759	0.246999	0.239808	0	0	0.279347	0	0
MSTRG.600|LOC119625086	24.5012	35.9379	24.9849	43.5251	41.4744	46.1596	41.2502	45.6389	33.7009
MSTRG.602|PATJ	45.5006	26.8331	52.4779	28.8968	35.3894	2.0607	37.4324	28.774	30.8145
MSTRG.606|LOC119625179	9.87191	13.4803	11.039	4.37649	5.60465	6.07906	3.91085	3.47655	3.19847
MSTRG.623|ATG4C	82.3504	75.9681	78.1658	56.175	59.8096	56.9783	25.0481	46.1567	44.6225
MSTRG.620|USP1	124.833	118.349	95.3133	100.12	92.5568	98.9135	81.4761	70.4925	63.2672
MSTRG.619|DOCK7	91.1971	28.6172	85.8798	44.7242	72.3	55.5358	60.0595	77.5196	64.1253
MSTRG.607|ROR1	28.3486	15.6326	29.1839	33.5731	33.3076	24.2132	2.70035	27.5165	32.2967
MSTRG.614|EFCAB7	18.062	16.9211	16.758	13.729	13.0508	11.4369	14.3398	13.8322	14.1201
MSTRG.612|ALG6	14.8943	16.7654	14.003	8.51318	7.84651	5.56388	7.16989	6.80515	7.02102
MSTRG.613|LOC103224691	25.3076	30.4014	23.7119	10.9113	12.7306	8.24279	10.5221	6.73118	6.39693
MSTRG.616|PGM1	83.3756	108.111	91.8933	78.2373	88.3133	88.3009	98.6093	94.7544	87.3727
MSTRG.610|CACHD1	61.6735	41.9984	59.7454	28.0575	28.0232	39.1532	37.9911	47.2662	47.6649
MSTRG.624|AK4	111.736	96.5991	114.332	85.9112	87.6727	91.701	83.4315	86.4698	75.749
MSTRG.626|RAVER2	63.6433	47.2659	55.8219	68.4651	71.2591	59.039	62.3874	62.9477	66.4657
MSTRG.627|LOC119625200	0.253421	0.0283199	0.1425	0	0	0	0	0.147938	0.0780114
MSTRG.628|JAK1	162.04	29.4102	152.788	65.4076	80.6269	39.6684	27.6553	24.3358	27.694
MSTRG.628|LOC119626243	0.322536	0.254879	0.379999	0.179856	0.240199	0.412139	0.372462	0	0.390057
MSTRG.631|DNAJC6	142.112	86.8005	141.664	148.501	132.83	114.163	132.41	127.227	130.435
MSTRG.632|PDE4B	5.49463	6.89589	7.59998	0.29976	3.04252	0.515174	0.558693	0	1.17017
MSTRG.635|LEPR	0.357094	0.269039	0.759998	3.71702	11.2894	6.69727	9.12532	4.36417	3.35449
MSTRG.635|LEPROT	398.931	313.416	301.092	204.556	184.393	165.783	212.303	218.653	179.348
MSTRG.641|IL12RB2	0.0575957	0	0	0.839327	0.560465	1.64856	0.931155	0	0.312045
MSTRG.642|LOC119625281	0.103672	0	0.0569999	1.4988	1.04086	1.33945	0	1.03557	0.234034
MSTRG.639|SLC35D1	21.6099	16.4397	22.059	24.5204	26.1017	19.7827	22.9064	22.7825	21.0631
MSTRG.649|MIER1	81.4749	51.0324	84.4833	143.465	99.8428	107.981	69.3711	145.793	186.369
MSTRG.648|DNAI4	0.449247	0	0.664999	5.81534	2.88239	0	1.48985	0	8.89329
MSTRG.647|GADD45A	31.5509	39.0956	20.4915	125.12	85.8312	101.283	156.341	115.466	192.61
MSTRG.650|GNG12	115.111	88.5563	115.605	79.6162	67.3359	64.3968	78.962	80.2564	89.089
MSTRG.643|SERBP1	807.354	792.773	888.049	514.088	544.612	566.692	365.478	354.164	326.165
MSTRG.654|LOC103224646	0.322536	0.283199	0.474999	0.59952	0.480398	0	1.02427	0	1.09216
MSTRG.653|DIRAS3	0.0575957	0.269039	0.209	0.959231	0.640531	0.927314	1.2105	0.369845	0.390057
MSTRG.655|WLS	129.89	150.577	136.876	33.5731	42.9156	45.7475	31.5662	49.5593	38.6156
MSTRG.657|RPE65	0	0	0	0.539568	2.32193	2.0607	0	0	0
MSTRG.657|DEPDC1	87.246	64.5835	81.3483	45.2637	52.2834	41.1109	26.631	28.5521	23.2474
MSTRG.658|LRRC7	11.9454	6.59853	12.16	5.15587	3.92325	3.50318	3.35216	6.65722	6.39693
MSTRG.662|ANKRD13C	76.3143	57.2203	79.2013	135.132	104.727	145.176	79.6138	161.327	117.875
MSTRG.661|LOC103224623	1.84306	2.42135	1.805	1.01918	0.720598	0.721244	0.931155	0.739691	0.390057
MSTRG.667|LRRC40	34.2349	27.5128	20.52	15.7074	10.1684	12.2611	8.56663	13.2405	12.4038
MSTRG.668|SRSF11	112.415	113.18	53.7509	194.304	124.343	140.024	105.221	76.558	146.895
MSTRG.666|PTGER3	0.126711	0.410638	0.332499	1.25899	2.40199	2.26677	1.39673	0.517783	0.702102
MSTRG.665|CTH	46.4798	23.8595	38.6934	7.31414	11.2894	26.583	34.9183	39.9433	33.3889
MSTRG.674|ZRANB2	86.1863	85.965	108.594	51.7985	44.3568	61.4088	36.0357	42.8281	32.8428
MSTRG.672|LOC119625894	0.195826	0.226559	0.114	0.119904	0	0	0.186231	0.295876	0
MSTRG.670|NEGR1	6.33553	5.02678	6.70699	5.45563	5.44452	5.04871	2.51412	2.44098	2.41835
MSTRG.677|LRRC53	0	0	0.0284999	0.659472	1.12093	1.23642	0	0.295876	0
MSTRG.675|LRRIQ3	5.3564	3.15767	4.18949	2.45803	1.68139	3.09105	1.48985	2.21907	3.51051
MSTRG.676|LOC103224612	20.8727	17.0911	16.359	5.51558	8.32691	6.8003	7.44924	2.88479	3.12045
MSTRG.678|ERICH3	2.98346	1.84079	2.83099	11.1511	7.28604	4.94567	6.05251	6.58325	12.2478
MSTRG.679|CRYZ	172.73	187.421	178.609	56.5347	58.3684	65.3241	54.4726	60.0629	51.7995
MSTRG.680|TYW3	16.8756	23.0382	18.6865	19.0647	18.8957	20.71	19.8336	16.791	11.3897
MSTRG.686|RABGGTB	24.34	36.0937	33.2309	17.0863	26.9023	6.4912	31.1006	28.774	34.559
MSTRG.688|LOC119626450	0.460766	0.0566398	0.228	0.419664	0.320266	0.103035	0.186231	0.369845	0.936136
MSTRG.689|LOC119626452	0.311017	0.0707997	0.19	0.119904	0.0800664	0.20607	0.186231	0.147938	0.468068
MSTRG.681|SLC44A5	2.60333	1.37351	3.04949	1.01918	1.04086	1.23642	1.67608	2.58892	2.49636
MSTRG.685|ACADM	161.153	156.17	171.332	89.5083	81.3475	77.5852	92.2775	82.1057	82.302
gene-ST6GALNAC3|ST6GALNAC3	1.22103	0.977036	1.3585	1.01918	0.880731	0.515174	1.02427	1.33144	0.702102
MSTRG.693|PIGK	111.874	107.106	112.917	40.9472	47.7997	40.9048	47.8614	52.0002	37.1334
MSTRG.694|LOC119625337	2.15408	2.46383	1.653	2.39808	1.201	2.0607	1.39673	1.55335	2.65239
MSTRG.699|ZZZ3	78.9292	53.5812	79.2108	99.9999	102.725	105.302	88.9253	92.5353	98.1383
MSTRG.695|AK5	3.25992	3.82318	2.43199	1.97841	2.16179	2.88498	1.39673	1.99716	1.79426
MSTRG.700|MIGA1	24.6855	14.6697	24.1204	23.1415	0	31.1165	20.6716	43.7157	36.5093
MSTRG.698|USP33	97.4865	64.8809	95.4748	95.4435	95.3591	79.852	103.824	106.663	113.585
STRG.680|LOC103224566	0.299498	0.155759	0.237499	0	0	0	0.186231	0	0
MSTRG.705|IFI44	0.760264	0.934556	0.645999	37.9496	36.8306	48.6325	80.2656	89.4286	100.635
MSTRG.702|PTGFR	12.4061	6.45693	11.2575	15.6475	15.2927	12.1581	14.8985	13.3884	12.5598
MSTRG.703|IFI44L	0.0460766	0	0.1045	0	1.201	1.33945	0	0	0.234034
MSTRG.706|LOC103224565	1.27863	1.61423	1.406	0.779376	0.320266	0.721244	0.465578	0.443814	0.234034
gene-ADGRL4|ADGRL4	3.70917	2.69039	3.35349	2.21822	3.60299	1.64856	2.421	3.40258	1.32619
MSTRG.708|NEXN	16.4378	24.9781	18.1355	17.5659	20.7372	18.5463	25.4205	19.7497	25.7437
MSTRG.709|FUBP1	155.889	68.874	115.472	135.132	89.7545	126.115	73.9337	82.2536	99.6205
MSTRG.710|DNAJB4	33.8087	31.6192	34.0099	126.978	100.643	84.7977	63.5048	144.462	192.454
MSTRG.723|DNASE2B	0.115191	0.0991196	0.1045	2.27817	0.400332	1.13338	0	0.443814	0.390057
MSTRG.722|LOC103224536	0.230383	0.339839	0.2185	0.29976	0.240199	0	0	0.739691	0.546079
MSTRG.711|TTLL7	10.252	3.79487	12.9485	13.789	26.4219	0.824279	17.2264	17.8265	11.2336
MSTRG.716|PRKACB	42.2868	53.2839	75.0403	72.9016	80.2265	84.9007	30.7281	88.541	67.2458
MSTRG.717|LOC119625383	0.483804	0.198239	0.209	1.13909	0.400332	0.309105	0.186231	0.443814	0.624091
MSTRG.716|SAMD13	1.27863	1.38767	1.197	2.39808	0	2.0607	0	0	2.49636
MSTRG.726|ADGRL2	101.265	85.8942	127.328	43.8249	67.0957	72.3305	121.888	84.8425	88.5429
MSTRG.712|RPF1	48.8988	44.4197	46.9109	32.1942	29.2242	37.8138	33.5216	24.7796	28.7082
MSTRG.713|GNG5	71.5685	115.786	70.3093	36.5107	43.6362	46.4687	31.1006	32.6204	24.1835
MSTRG.714|SPATA1	1.50901	1.00536	1.273	1.19904	0.800664	1.03035	1.48985	1.10954	2.80841
MSTRG.715|CTBS	3.7898	4.21966	4.01849	0.779376	1.28106	0.515174	1.02427	0.961598	0.858125
gene-DNAI3|DNAI3	0.172787	0.155759	0.1805	0.539568	0	0	0	0	0
MSTRG.724|SYDE2	23.2917	10.535	18.088	56.3548	33.8681	33.3833	39.2947	40.8309	25.0416
MSTRG.738|LOC103224525	40.4898	30.897	39.3204	23.3213	19.4561	26.9951	27.8415	23.3003	18.0986
MSTRG.734|CUNH1orf52	9.88343	16.6096	10.1745	19.7242	14.0116	23.3889	30.4488	14.1281	15.3682
MSTRG.734|BCL10	11.4616	12.5882	14.2975	15.5276	11.1292	29.2619	70.8609	34.0258	81.2098
MSTRG.732|DDAH1	77.3396	62.6861	75.0213	76.6186	73.6611	78.2035	62.7599	71.0103	63.9693
MSTRG.737|ODF2L	2.02737	1.40183	1.8145	0.659472	0	1.95766	1.2105	1.1835	1.32619
MSTRG.735|ZNHIT6	37.299	30.5147	38.0664	42.7457	31.4661	63.2634	46.3715	59.9149	53.6718
gene-COL24A1|COL24A1	0.27646	0.226559	0.228	1.67865	2.56213	2.67891	1.67608	1.03557	1.4042
MSTRG.733|CCN1	563.793	594.689	576.183	2630.45	2728.82	2726.61	2484.04	2529.67	2443.71
MSTRG.746|LOC103224500	0.161268	0.198239	0.246999	0.239808	0.640531	0.824279	0.186231	0.665722	0.546079
MSTRG.746|LOC119625640	0.380132	0.212399	0.1995	0.659472	0.320266	0.20607	0.0931155	0.147938	0.624091
MSTRG.747|SH3GLB1	85.6103	72.5272	84.8823	101.798	103.526	98.6044	103.358	107.551	89.245
MSTRG.748|SELENOF	183.293	243.013	179.312	75.6594	86.8721	73.979	95.1641	93.349	83.6282
MSTRG.749|HS2ST1	103.419	67.7553	94.2778	61.2709	61.0907	53.5781	63.4117	60.0629	70.1322
MSTRG.750|LOC103224484	0.126711	0.240719	0.228	0.479616	0.720598	0.20607	0.372462	0.0739691	0.234034
MSTRG.741|LMO4	119.004	130.88	122.54	86.151	91.3558	93.1435	80.5449	91.1299	78.7135
MSTRG.742|LOC103224490	1.82003	1.51511	1.52	1.6187	1.201	1.33945	0.279347	0.665722	1.01415
MSTRG.739|LOC119625647	12.4061	9.94028	11.9985	5.45563	8.00664	6.18209	4.74889	3.69845	4.21261
MSTRG.763|LOC119625695	0.426208	0.481438	0.2185	0.359712	0.160133	0.515174	0	0.887629	0.780114
MSTRG.762|GTF2B	25.2845	46.0198	28.1674	17.8657	22.3385	32.1469	29.3314	16.1253	12.8719
MSTRG.752|LOC119625673	0.564438	0.467278	0.531999	0.479616	0.240199	0.412139	0.651809	0.739691	1.09216
MSTRG.753|PKN2	114.857	62.2613	116.736	109.412	114.735	81.6036	112.39	127.227	119.435
MSTRG.755|LOC103224487	3.29448	0.254879	1.9095	1.79856	1.68139	2.26677	1.86231	3.40258	5.53881
MSTRG.756|LOC103224476	9.90647	10.5208	5.03499	14.0288	12.9708	8.24279	41.6226	31.7327	52.5016
MSTRG.757|LRRC8B	23.142	14.9671	24.1204	14.6882	18.8156	17.3099	13.7811	13.0186	6.31892
MSTRG.764|KYAT3	21.8403	54.2467	44.8779	19.7841	27.0624	50.4871	22.7202	39.0557	39.9418
MSTRG.764|RBMXL1	0.287979	0.155759	0.0284999	0.119904	1.12093	2.67891	0.651809	1.99716	3.27648
MSTRG.758|LOC103225902	1.17495	1.52927	1.9665	0.419664	0.800664	0.721244	0.931155	1.47938	0.858125
MSTRG.759|LRRC8C	60.2106	39.0531	62.6049	44.7841	46.1183	44.6141	32.6835	27.2946	26.1338
MSTRG.767|LRRC8D	38.6928	20.9709	39.7954	38.729	35.3093	36.0622	43.9505	47.1183	63.8133
MSTRG.768|LOC103224461	2.59181	2.59127	2.74549	1.91846	0.880731	2.47284	2.51412	1.47938	1.32619
MSTRG.769|ZNF326	51.6864	47.6199	40.1374	33.2134	29.1442	22.8737	45.161	41.4227	52.1116
MSTRG.770|LOC119625783	2.1656	0.523918	1.7955	1.73861	1.76146	2.26677	3.53839	4.29021	8.19119
MSTRG.771|ZNF644	62.1573	42.4515	52.3449	62.41	68.3767	54.6085	57.266	89.9464	79.7276
MSTRG.774|CDC7	42.9895	32.4404	32.3569	25.8393	19.1359	13.2915	14.0604	14.9418	3.04244
MSTRG.778|LOC103224436	7.16491	9.37388	8.96798	4.43645	3.92325	4.7396	3.63151	3.84639	3.51051
gene-BTBD8|BTBD8	3.02954	1.65671	3.73349	1.67865	1.4412	1.23642	1.58296	1.55335	2.0283
gene-LOC103224437|LOC103224437	0.26494	0.226559	0.284999	0.239808	0	0.309105	0.279347	0.0739691	0.312045
MSTRG.775|TGFBR3	28.5329	17.4309	27.8539	30.9952	26.4219	25.3466	21.5097	21.6729	10.1415
MSTRG.776|LOC119625788	0.0691149	0.169919	0.1235	0.119904	0	0	0	0.147938	0.156023
MSTRG.789|GLMN	19.4328	18.5495	11.001	6.53476	13.6113	15.8674	11.6394	7.39691	6.63096
MSTRG.792|EVI5	3.27144	14.6697	13.5185	5.57553	7.52624	18.6493	2.421	2.95876	12.8719
MSTRG.790|RPAP2	33.8893	26.7057	28.8134	66.9064	83.1089	44.7171	91.067	74.191	93.8477
MSTRG.791|GFI1	1.45141	1.65671	1.3585	3.1175	2.72226	1.95766	2.9797	3.25464	2.57437
MSTRG.793|LOC103224428	0.598996	1.09032	0.626999	0.779376	0.800664	0.927314	1.02427	1.03557	1.4042
MSTRG.779|RPL5	843.559	1118.47	875.803	1041.49	1236.79	1305.55	982.369	976.096	841.352
MSTRG.780|LOC119626435	0.13823	0.226559	0.0854998	0.179856	0.480398	0.20607	0.186231	0.295876	0.312045
MSTRG.781|DIPK1A	19.3176	20.5744	19.019	17.9256	17.3744	16.8977	16.5746	14.7938	16.6944
MSTRG.784|MTF2	69.3453	56.8947	68.4759	86.0311	102.165	89.0221	77.4721	77.2237	70.3662
MSTRG.785|TMED5	80.6686	63.5781	76.3418	54.3764	53.4043	49.3537	56.6142	55.7727	54.1399
MSTRG.786|CCDC18	14.9058	16.8079	20.3965	11.9904	11.6096	12.8794	20.2992	9.98582	13.574
MSTRG.802|FNBP1L	18.2348	23.2365	26.7709	9.89207	22.4987	16.3825	11.5463	57.6219	37.2894
MSTRG.802|DR1	20.0664	19.5832	26.4574	16.0671	70.1382	41.2139	29.3314	52.1482	52.7357
MSTRG.798|BCAR3	94.9293	83.2746	95.9688	217.146	224.186	232.034	185.393	195.944	160.391
MSTRG.800|LOC103224418	0.149749	0.254879	0.1995	0.719424	0.720598	0.824279	0.744924	0.369845	0.936136
MSTRG.801|LOC119625817	0.334055	0.212399	0.322999	1.3789	0.320266	1.03035	0.931155	0.591752	0.390057
MSTRG.807|LOC103224403	2.03889	1.96823	1.9855	1.25899	1.60133	0.824279	1.39673	1.33144	1.87227
MSTRG.810|F3	37.4372	34.8193	39.1494	14.928	18.1751	13.7036	10.7083	9.3201	15.6803
gene-LOC103224400|LOC103224400	1.00217	0.920396	0.788498	0.719424	1.4412	0.412139	1.11739	0.221907	0.858125
MSTRG.813|SLC44A3	9.31899	12.3192	10.089	3.95683	5.76478	5.66692	7.72859	4.51211	5.53881
MSTRG.809|ABCD3	96.9336	81.1082	95.0378	74.2205	73.1807	66.8696	77.9377	67.1639	62.3311
MSTRG.797|DNTTIP2	107.762	107.8	109.335	61.2709	57.4076	38.535	154.572	116.279	171.781
MSTRG.797|GCLM	78.4224	80.8391	85.8608	19.1247	35.5495	17.2068	28.7727	17.3827	34.637
MSTRG.805|ABCA4	0.714187	0.283199	0.512999	1.07914	2.40199	3.09105	3.91085	6.13943	2.0283
MSTRG.806|LOC103224410	0.380132	0.495598	0.313499	1.25899	1.52126	2.3698	0.931155	0.665722	1.09216
MSTRG.808|ARHGAP29	56.2365	77.5682	96.3868	187.71	141.157	70.2698	240.517	30.0314	262.196
MSTRG.815|ALG14	5.1145	7.02333	4.35099	1.91846	2.56213	4.53353	2.88658	2.36701	2.7304
MSTRG.816|RWDD3	2.09648	3.17183	3.42949	2.93765	2.88239	7.31547	4.74889	2.95876	1.56023
MSTRG.817|TLCD4	21.6675	18.1955	20.558	8.87289	13.0508	9.78831	9.12532	10.9474	9.67341
MSTRG.819|PTBP2	3.25992	3.08687	2.2135	22.0024	0.0800664	34.0015	0.558693	9.09819	0.156023
MSTRG.811|CNN3	374.902	443.631	387.932	273.741	275.989	264.49	190.98	216.064	193.156
MSTRG.828|LOC103247700	0.748745	0.495598	0.626999	3.17745	1.28106	1.64856	1.95543	1.25747	3.27648
MSTRG.824|LOC119628087	0.184306	0.11328	0.2185	1.55875	1.04086	0	1.2105	0.591752	1.24818
MSTRG.825|LOC119628084	1.91218	1.04784	1.577	4.85611	3.84319	2.88498	4.09708	3.55051	5.85085
MSTRG.829|LOC103247717	0.172787	0.0849597	0.1425	0.419664	0.800664	0	0.465578	0.369845	0.546079
MSTRG.830|LOC119628090	0.368613	0.127439	0.1805	1.4988	0.960797	0.412139	0.744924	1.10954	1.32619
MSTRG.831|LOC119628092	0.5414	0.141599	0.275499	1.3789	1.12093	0.412139	0.83804	1.1835	2.10631
gene-CPLX2|CPLX2	0.334055	0.665517	0.550999	0.899279	0.400332	0	0	0.739691	0.546079
MSTRG.832|THOC3	129.279	154.726	132.895	54.4963	60.1299	56.257	51.1204	35.949	29.8783
MSTRG.833|LOC103245010	17.6704	27.8384	18.0405	9.77217	9.5279	9.78831	7.16989	6.80515	5.92886
MSTRG.834|MSX2	7.30314	8.83581	6.46949	15.2878	10.4086	13.1885	10.6152	10.9474	10.9996
MSTRG.835|SFXN1	108.66	89.4767	100.586	62.41	75.3425	75.9367	55.7762	58.4356	66.0756
MSTRG.837|CPEB4	28.7748	20.7018	30.5044	195.563	104.567	112.514	168.818	159.107	231.148
MSTRG.839|LOC119628135	0.564438	0.184079	0.693498	1.73861	1.36113	1.33945	5.4007	3.55051	4.60267
MSTRG.838|BOD1	89.8609	117.032	91.0573	197.422	196.323	208.749	162.859	175.677	127.627
MSTRG.840|STC2	35.5711	33.5591	37.1924	45.9232	45.8781	42.4504	43.9505	36.7626	34.403
MSTRG.841|BNIP1	21.8864	32.1997	22.9995	23.9208	29.0641	30.1892	26.9104	22.7085	22.8573
MSTRG.842|CREBRF	27.646	18.7478	26.5809	311.57	189.757	163.722	198.615	153.486	254.551
MSTRG.851|ATP6V0E1	264.595	394.609	276.316	64.928	75.5827	91.2889	90.1358	92.9051	68.962
MSTRG.851|RPL26L1	27.4501	50.0129	15.7795	2.69784	2.40199	1.85463	4.84201	5.99149	2.88642
MSTRG.851|ERGIC1	470.811	635.909	293.445	149.16	184.793	223.895	201.688	196.61	175.292
MSTRG.853|LOC119628262	5.87477	8.01453	6.51699	3.83693	5.36445	5.25478	3.63151	6.06546	5.07074
MSTRG.846|NEURL1B	29.4545	21.5373	30.8464	7.37409	10.1684	10.6126	6.89055	10.5036	8.11318
MSTRG.845|DUSP1	182.417	188.483	183.027	1187.77	1206.2	569.783	750.977	1691.23	609.113
MSTRG.847|SH3PXD2B	98.7421	73.037	106.086	77.0982	69.2574	64.1907	101.775	106.737	105.705
MSTRG.848|UBTD2	57.1119	50.1687	61.8544	45.2038	63.893	34.6197	17.9713	51.0387	80.8198
MSTRG.854|FGF18	0.253421	0.410638	0.237499	9.71222	7.52624	8.55189	4.37643	1.77526	4.05659
MSTRG.859|FBXW11	32.1384	137.394	13.7275	326.858	257.574	210.397	130.641	160.513	29.2543
MSTRG.856|STK10	78.4339	71.5502	83.8753	94.7841	69.0173	75.4215	90.9739	148.382	127.861
MSTRG.860|TLX3	2.11952	2.40719	2.0805	2.21822	1.12093	3.81229	2.04854	1.99716	2.34034
gene-KCNMB1|KCNMB1	0.518362	0.637197	0.569999	0.419664	0.720598	0.515174	0.372462	0.591752	0.546079
gene-KCNIP1|KCNIP1	1.10584	1.61423	1.2255	0.959231	0.960797	0.824279	0.558693	1.33144	0.858125
gene-LOC119618310|LOC119618310	0.241902	0.226559	0.408499	0	0	0	0.372462	0.739691	1.01415
gene-LCP2|LCP2	0.115191	0.141599	0.114	0.779376	0.880731	0.824279	1.39673	0.961598	0.624091
MSTRG.862|RANBP17	19.2255	18.6062	18.715	27.9376	26.9824	19.2675	25.1412	28.774	32.6868
MSTRG.863|LOC103244963	0.195826	0.0991196	0.152	0.179856	0.160133	0	0.0931155	0.221907	0.0780114
MSTRG.866|DOCK2	45.1435	33.1059	48.8109	12.1103	18.4153	20.9161	12.3844	13.5363	10.0635
MSTRG.855|NPM1	1831.81	2313.93	1969.58	1301.92	1454.09	1536.97	913.836	883.856	745.867
MSTRG.865|SPDL1	41.1118	31.5767	43.6999	59.952	58.1282	63.3664	33.894	39.6474	31.7506
MSTRG.868|SLIT3	18.972	16.7654	22.0495	15.4676	20.2568	17.1038	14.9916	14.35	14.2761
gene-GABRG2|GABRG2	0.13823	0.226559	0.1045	0	0	0	0	0.221907	0
gene-GABRB2|GABRB2	0.230383	0.155759	0.2185	0	0.720598	0	0.558693	0.221907	0.312045
MSTRG.874|PANK3	140.603	67.0898	127.233	105.396	104.006	77.7913	88.1804	77.6675	84.4083
MSTRG.874|LOC103245191	77.4202	0	0	43.2254	51.2425	0	0	0	57.1823
MSTRG.875|FBLL1	3.66309	6.14542	4.32249	3.35731	17.2143	15.9704	6.33185	14.5719	13.574
MSTRG.876|RARS1	159.402	193.765	167.057	122.422	151.005	161.765	130.641	116.427	105.159
MSTRG.876|WWC1	387.17	299.313	422.36	275.06	278.711	293.546	301.508	302.386	295.117
MSTRG.872|TENM2	21.4832	15.5901	18.3635	22.9016	10.4086	0.618209	0.744924	0.221907	16.1483
MSTRG.882|C1QTNF2	0.840898	0.962876	0.959498	2.03837	1.12093	1.03035	1.11739	1.10954	1.32619
MSTRG.879|ZBED8	10.9547	8.73669	12.4735	7.07433	6.96578	6.18209	8.28728	10.0598	6.94301
MSTRG.880|PTTG1	0.449247	2.86031	68.4379	30.6355	49.3209	38.0199	18.0644	16.8649	14.1201
MSTRG.881|SLU7	84.9652	88.3297	84.4833	100.719	94.5584	90.0525	84.7351	80.6263	96.5
MSTRG.883|CCNJL	51.2141	47.9597	53.6464	37.41	35.6296	38.7411	37.1531	36.9106	31.5166
MSTRG.885|PWWP2A	42.114	30.0899	44.0324	46.163	46.999	40.0806	39.481	41.9405	41.9701
MSTRG.887|TTC1	42.7245	53.8503	47.8989	34.5323	30.0249	35.2379	25.8861	33.9518	43.0623
MSTRG.887|ADRA1B	0.218864	0.269039	0.303999	0.239808	0	0	0.186231	0.221907	0.234034
STRG.870|LOC103230859	0.380132	0.240719	0.265999	0.29976	0	0.103035	0.186231	0.0739691	0.234034
MSTRG.898|EBF1	7.2801	7.06581	7.32448	29.7362	32.8272	28.5407	30.1694	30.8451	36.1193
MSTRG.890|UBLCP1	55.0846	53.4538	52.2879	37.0503	40.4335	39.6684	40.5984	51.0387	41.346
MSTRG.891|LOC119626604	0.253421	0.11328	0.408499	0.59952	0.400332	0.412139	0.744924	0.295876	0.468068
MSTRG.894|RNF145	104.709	130.541	139.023	92.8656	238.278	141.055	90.6014	73.7472	73.8768
MSTRG.897|LOC119626612	0.449247	0.623038	0.436999	0.659472	0.240199	1.23642	0.744924	0.295876	0.390057
MSTRG.895|LSM11	11.0008	5.45158	11.571	8.57313	7.20598	5.87299	5.4007	4.80799	6.94301
MSTRG.896|THG1L	18.949	25.3605	19.9215	13.669	13.0508	13.0854	13.5949	13.7582	17.0065
MSTRG.902|SOX30	0.184306	0.240719	0.1045	0.179856	0.560465	0.824279	0	0.517783	0.858125
MSTRG.901|CUNH5orf52	1.57812	1.54343	1.482	0.839327	0.320266	1.13338	1.76919	2.21907	1.79426
MSTRG.899|CLINT1	191.644	162.754	189.639	242.805	247.325	221.113	233.254	224.94	227.637
MSTRG.903|ADAM19	24.4551	19.4558	25.3554	20.5635	21.698	18.1341	12.105	11.7611	12.5598
MSTRG.905|HAVCR2	0.40317	0.339839	0.341999	1.67865	2.48206	2.57587	2.60723	2.95876	2.65239
MSTRG.904|MED7	29.1089	29.92	26.9989	17.8057	14.2518	17.3099	17.5988	18.4923	20.1269
MSTRG.906|CYFIP2	138.667	118.066	146.661	107.494	106.248	111.896	109.597	118.35	102.195
gene-KIF4B|KIF4B	0.345574	0.240719	0.256499	0.479616	0.560465	0.412139	0.279347	0	0
MSTRG.911|MRPL22	43.1162	68.9023	46.0179	25.7793	32.1867	31.4256	24.8618	23.3742	27.148
MSTRG.924|GEMIN5	99.9747	69.5678	98.9993	106.415	107.209	100.047	24.3031	91.5737	82.8481
MSTRG.910|HAVCR1	695.457	474.047	412.717	72.2421	319.865	103.241	185.114	118.572	208.68
MSTRG.912|SAP30L	69.0803	56.1442	65.9869	52.5179	50.682	46.1596	46.8371	47.1923	54.842
MSTRG.925|CNOT8	64.8298	66.1977	66.3859	25.3597	34.0282	35.7531	41.2502	36.7626	38.8497
MSTRG.925|LARP1	520.343	440.686	557.288	654.256	681.605	614.809	691.29	711.952	677.217
MSTRG.913|GALNT10	137.066	90.2838	142.709	135.012	118.658	93.6587	53.5414	77.7415	112.492
MSTRG.920|MFAP3	47.6432	29.4102	45.6759	39.7482	36.2701	34.0015	23.372	41.7185	42.5942
MSTRG.921|FAM114A2	42.7706	38.246	43.6144	27.0983	28.3435	23.9041	28.4933	28.1822	28.7862
gene-LOC103244816|LOC103244816	0.13823	0.353999	0.541499	0.659472	0.640531	0.20607	0.465578	0.739691	0.702102
MSTRG.919|G3BP1	471.41	411.276	481.012	265.767	277.911	261.502	202.433	187.733	179.426
MSTRG.928|FAT2	0.080634	0	0.1425	1.85851	3.04252	1.75159	3.53839	3.1067	3.74454
MSTRG.929|SLC36A1	12.3024	16.4963	8.65448	28.2973	12.2502	29.2619	2.32789	36.2448	17.8646
MSTRG.923|GM2A	36.2508	38.2177	37.1354	15.6475	13.4512	13.1885	15.3641	19.3799	14.042
MSTRG.927|CCDC69	29.6503	19.654	18.126	7.7338	13.291	14.9401	14.526	18.4923	6.70898
MSTRG.922|ATOX1	55.5453	84.3791	59.3464	37.9496	35.7096	43.0686	48.6063	19.3059	18.5667
MSTRG.922|SPARC	63.9313	96.3584	48.6114	60.4915	133.951	63.6755	103.079	67.5338	67.9479
MSTRG.930|ANXA6	114.604	144.474	124.26	45.0239	49.5611	50.4871	49.3512	57.6219	41.6581
MSTRG.939|LOC119626815	0.207345	0.283199	0.171	0.359712	0.240199	0.412139	0.744924	0.295876	0.468068
MSTRG.938|ZNF300	2.4651	2.01071	2.38449	2.57793	4.48372	0.824279	0	3.77242	1.87227
MSTRG.935|TNIP1	145.89	177.509	161.994	294.664	256.933	303.438	274.411	426.432	348.399
MSTRG.936|GPX3	2.4651	3.56831	2.69799	0	0	0	0	0	2.34034
MSTRG.931|SMIM3	53.5064	75.6424	56.4299	22.2422	25.301	26.9951	29.4245	29.6616	22.9353
MSTRG.932|DCTN4	122.402	100.125	125.2	108.453	120.66	110.041	104.103	119.312	106.017
MSTRG.933|RBM22	22.1168	39.2938	42.5124	47.5419	39.8731	40.9048	35.5701	35.875	18.4107
MSTRG.934|MYOZ3	0.230383	0	0.1615	5.51558	1.92159	3.19408	2.79347	2.81082	3.66653
gene-LOC119626826|LOC119626826	0.5414	0.325679	0.351499	0.839327	2.24186	1.75159	3.53839	1.77526	2.18432
MSTRG.942|SYNPO	79.989	85.0163	99.3603	124.28	107.609	120.757	157.272	138.248	109.216
MSTRG.945|NDST1	118.336	69.7094	99.5218	80.9951	203.289	146.619	84.4558	137.508	157.661
MSTRG.944|RPS14	1067.7	1936.27	1255.75	1129.26	1276.42	1503.9	1184.71	1245.2	939.569
gene-PDGFRB|PDGFRB	0.27646	0.141599	0.209	0.659472	0.880731	0.927314	0.744924	0.739691	0.780114
MSTRG.947|ARSI	89.3655	109.456	103.759	28.1774	32.3468	34.5167	42.5538	40.757	34.091
MSTRG.947|CAMK2A	2.58029	6.95253	2.50799	3.23741	4.48372	0.309105	0.83804	6.73118	8.11318
gene-CD74|CD74	0.115191	0.11328	0.0759998	1.31894	0.880731	1.33945	0.558693	0.739691	0
MSTRG.949|TCOF1	23.4299	25.4737	19.418	117.686	124.263	86.5493	31.2868	29.0698	91.6633
MSTRG.948|SLC26A2	56.1443	25.7286	54.2734	19.7242	21.5379	15.8674	30.0763	23.966	22.3893
MSTRG.955|ARHGEF37	4.37728	4.40374	4.78799	8.93284	6.88571	5.15174	8.10105	6.65722	9.98545
MSTRG.950|CSF1R	7.86758	7.43397	9.68048	8.63308	8.72724	7.52154	9.12532	10.7255	9.28335
MSTRG.951|HMGXB3	112.508	108.763	118.645	319.664	358.617	366.083	252.343	261.703	213.049
MSTRG.954|TIGD6	3.4903	4.67278	4.26549	5.51558	5.28438	5.87299	9.31155	7.76675	9.75142
MSTRG.958|PPARGC1B	45.2933	19.4841	43.7664	66.9663	61.491	65.2211	82.8728	85.2863	88.3869
MSTRG.961|PCYOX1L	23.2917	28.0367	25.7924	7.85371	6.80565	6.28513	8.93909	9.91185	7.48909
MSTRG.962|GRPEL2	27.0585	24.1569	24.4814	42.6858	33.2276	30.0862	31.6593	40.609	41.8141
MSTRG.959|CSNK1A1	194.155	254.525	170.23	238.909	492.248	462.317	293.593	362.596	303.854
MSTRG.963|AFAP1L1	77.3856	74.5096	83.3623	50.0599	51.7229	50.5901	42.9263	53.6276	49.4592
gene-SH3TC2|SH3TC2	1.61268	1.18944	1.1875	1.6187	1.36113	1.23642	2.421	2.51495	1.48222
MSTRG.964|ADRB2	3.20232	3.11519	2.61249	5.87529	4.80398	6.38816	4.46954	3.92036	4.1346
MSTRG.974|LOC119627077	0.149749	0	0.0854998	7.43404	3.84319	2.78194	3.07281	1.99716	3.35449
gene-SPINK6|SPINK6	0.380132	0.821277	0.446499	0.659472	0.640531	0.824279	0	0.517783	0
MSTRG.965|ABLIM3	44.6137	61.1851	53.8364	19.8441	28.3435	27.2012	30.3557	38.9817	32.9208
MSTRG.972|LOC103244766	0.149749	0.127439	0.1045	1.01918	0.800664	0.412139	0.744924	0.961598	0.546079
MSTRG.973|SPINK13	0.161268	0.297359	0.1805	0	0	0.515174	0	0	0
gene-SPINK5|SPINK5	0.13823	0.283199	0.0759998	0	0	0	0.279347	0	0
MSTRG.968|FBXO38	68.5159	64.4702	75.4108	59.2325	63.8129	132.606	138.649	148.678	143.541
MSTRG.981|JAKMIP2	41.1694	33.1626	43.1679	16.3069	14.1718	15.6613	26.5379	28.9959	28.1621
MSTRG.975|STK32A	17.3248	16.0857	18.335	2.21822	2.08173	1.95766	1.30362	1.40541	1.79426
MSTRG.982|PPP2R2B	11.0584	13.4519	11.381	6.95443	6.80565	3.29712	8.28728	9.3201	10.2975
MSTRG.985|LOC103244748	0.933051	0.523918	0.940498	0.539568	0.800664	0.412139	0.186231	0.369845	0.390057
MSTRG.966|DPYSL3	355.204	312.071	390.962	124.46	137.554	140.849	78.962	85.2863	65.9196
MSTRG.967|LOC119627122	0.645072	0.467278	0.256499	0.059952	0	0	0	0.147938	0
MSTRG.988|TCERG1	53.6907	59.0611	52.9244	88.0694	82.8687	88.0948	85.9456	94.6804	79.7276
MSTRG.986|RBM27	107.312	50.99	100.367	230.156	216.5	172.789	143.119	188.621	186.603
MSTRG.993|LARS1	301.525	127.638	178.343	189.628	170.381	187.936	197.126	75.8923	77.8553
MSTRG.994|LOC103244737	2.00433	2.69039	1.7575	1.19904	0.960797	1.85463	1.11739	1.1835	1.4042
MSTRG.995|PLAC8L1	1.47445	1.16112	1.425	2.57793	3.04252	1.85463	3.16593	2.44098	2.41835
MSTRG.996|KCTD16	1.11736	0.807117	1.0545	0.899279	0.960797	0.618209	1.76919	1.33144	2.41835
MSTRG.990|SH3RF2	8.63936	6.61269	8.16048	9.35251	8.24684	8.03672	9.31155	9.91185	11.6237
MSTRG.991|LOC103219359	44.5445	65.4614	47.0249	23.741	23.9399	29.0558	16.0159	15.9773	15.6803
MSTRG.1000|YIPF5	90.4138	97.9302	89.0813	45.2637	33.8681	46.2626	45.161	46.5265	45.5586
MSTRG.1001|NR3C1	57.7455	40.6532	57.5319	113.729	96.9604	133.842	116.488	236.923	94.6278
MSTRG.1002|LOC103244719	0.253421	429.967	4.50299	51.4388	111.132	53.3721	107.921	217.839	138.236
gene-LOC103244716|LOC103244716	0.852417	0.438958	0.455999	0.59952	0	0	0	0.591752	1.56023
MSTRG.1004|SPRY4	18.5343	15.2644	17.5275	44.6043	34.6688	36.1652	23.1858	24.2619	25.5877
gene-FGF1|FGF1	0.334055	0.566398	0.674499	1.43885	1.12093	0.721244	1.2105	0.665722	0.936136
gene-LOC119627177|LOC119627177	0.552919	0.948716	0.693498	1.01918	0.480398	1.13338	0.558693	0.369845	0.936136
MSTRG.1006|ARHGAP26	90.7363	79.5364	79.7523	98.3812	73.501	86.3432	120.212	43.1979	43.1403
MSTRG.1007|LOC119627186	0.426208	0.368159	0.541499	1.01918	1.28106	0.721244	0.279347	2.1451	1.32619
gene-PCDH12|PCDH12	0.368613	0.679677	0.493999	0.719424	0.480398	1.03035	0.372462	0.221907	0.702102
MSTRG.1010|PCDH1	32.2651	27.1871	35.1024	37.1103	40.1133	32.7651	35.1045	42.0144	37.2894
MSTRG.1011|DELE1	104.018	120.657	104.965	55.6354	51.7229	56.4631	50.3755	55.9206	41.9701
MSTRG.1008|NDFIP1	134.866	168.319	150.442	111.571	110.812	113.647	129.896	128.854	119.825
MSTRG.1009|GNPDA1	36.101	44.4339	37.2589	13.3693	29.9448	28.9528	33.3354	38.242	21.5311
MSTRG.1008|RNF14	10.0217	22.3302	9.55698	11.9304	12.09	22.1525	13.9673	29.8095	10.9216
gene-LOC103244696|LOC103244696	0.27646	0.0849597	0.1045	0	0	0	0	0	0.312045
MSTRG.1022|ARAP3	17.463	28.6739	9.40498	15.8873	41.4744	8.861	39.7603	45.7129	36.1193
MSTRG.1026|RELL2	2.53421	3.01607	2.42249	3.23741	3.76312	2.98801	2.23477	5.39974	6.70898
MSTRG.1023|LOC103244702	2.91434	4.81438	4.80699	3.89688	3.76312	3.60622	5.02824	4.14227	4.8367
MSTRG.1025|FCHSD1	18.5113	21.7638	19.912	17.8657	6.72558	15.1461	9.49778	10.6515	17.7866
MSTRG.1027|HDAC3	81.6592	119.439	95.6743	52.2781	56.0465	67.3848	44.2299	38.7598	47.7429
gene-PCDHB15|PCDHB15	0.67963	0.453118	0.645999	0.419664	0.320266	0.618209	0.372462	0.739691	0.468068
gene-LOC103244680|LOC103244680	0.27646	0.566398	0.512999	0.239808	0.400332	0.309105	0.931155	0.369845	0.624091
gene-LOC119627247|LOC119627247	0.26494	0.0991196	0.228	0.119904	0.320266	0.20607	0.279347	0.517783	0.156023
gene-PCDHB12|PCDHB12	1.49749	1.69919	1.6245	1.07914	0.800664	0.721244	0.372462	0.591752	1.01415
gene-PCDHB10|PCDHB10	0.863936	0.920396	0.883498	0.119904	0	0.618209	0.279347	0.147938	0
gene-PCDHB16|PCDHB16	0.230383	0.155759	0.152	0.239808	0.400332	0.20607	0.279347	0	0
gene-PCDHB8|PCDHB8	0.714187	0.495598	0.940498	0.179856	0.0800664	0.103035	0.651809	0.517783	0.312045
gene-PCDHB14|PCDHB14	4.99931	5.30998	5.57649	1.31894	1.201	1.23642	1.76919	1.55335	1.32619
gene-PCDHB13|PCDHB13	1.67028	0.764637	2.014	0.29976	0.640531	0.721244	0.931155	0.665722	0.546079
MSTRG.1015|LOC103245184	16.9562	15.6467	17.993	5.87529	7.84651	6.4912	5.49382	6.58325	4.29062
MSTRG.1012|DIAPH1	14.5026	7.39149	16.017	8.75299	8.00664	13.7036	24.1169	7.32294	0
gene-LOC119627253|LOC119627253	0.794821	0.722157	0.978498	0.119904	0.400332	0.309105	0.372462	0.369845	0.546079
gene-LOC103244686|LOC103244686	0.345574	0.212399	0.417999	0.419664	0.240199	0	0.372462	0	0.390057
gene-PCDHB6|PCDHB6	1.43989	0.807117	1.0735	0.119904	0.400332	0.20607	0.279347	0.517783	0.624091
gene-PCDHB3|PCDHB3	0.380132	0.339839	0.19	0.119904	0.240199	0.515174	0.558693	0.295876	0.156023
gene-LOC119627267|LOC119627267	0.368613	0.396478	0.522499	0.359712	0	0.20607	0.372462	0.369845	0
gene-LOC103245175|LOC103245175	1.09432	0.863757	1.007	5.75539	7.28604	5.97602	1.11739	1.99716	1.63824
MSTRG.1014|LOC119627237	3.27144	99.5161	0.256499	0	99.2824	1.85463	77.0065	0	71.8485
MSTRG.1014|TAF7	183.903	106.766	198.331	220.923	108.57	210.397	83.7108	164.877	76.3731
MSTRG.1031|ZMAT2	137.654	159.384	159.438	46.3429	13.211	28.3346	33.7078	69.1611	68.572
MSTRG.1031|HARS2	36.677	32.4829	39.1114	11.9904	16.1734	11.6429	22.1615	22.4866	24.3395
MSTRG.1032|HARS1	66.5807	77.3983	15.6655	83.1534	82.6285	38.0199	61.8287	55.2549	42.5942
MSTRG.1033|WDR55	45.8001	49.1916	48.1364	45.6234	38.9123	46.6748	46.4646	47.5621	56.6362
MSTRG.1028|IK	180.217	208.788	196.935	128.597	105.127	112.308	64.7153	114.504	89.479
MSTRG.1029|NDUFA2	37.5179	62.9693	40.1469	19.4844	18.7355	19.7827	21.8821	18.4923	12.7159
MSTRG.1030|TMCO6	29.5351	33.5732	23.9019	13.4292	1.68139	11.1278	14.1536	11.5392	9.75142
MSTRG.1035|SLC35A4	82.9494	107.446	90.1928	44.1846	50.3618	61.9239	49.0719	44.3075	27.0699
MSTRG.1036|APBB3	1.33622	1.26024	1.1685	1.25899	1.201	0.309105	2.14166	1.55335	5.46079
MSTRG.1036|SRA1	1.49749	6.64101	1.197	5.21582	3.68306	13.8067	13.3155	6.65722	2.0283
gene-SLC4A9|SLC4A9	0	0	0.1995	1.01918	1.12093	0.721244	0.465578	0.665722	0
MSTRG.1037|HBEGF	48.8527	67.3305	50.8914	295.863	282.875	325.178	237.631	232.559	210.787
MSTRG.1038|PFDN1	79.724	114.398	86.2598	67.8656	67.3359	74.2881	65.3671	62.06	65.7636
MSTRG.1039|CYSTM1	44.1414	64.4561	44.8494	14.8681	14.8924	22.8737	22.3477	29.5876	25.5097
MSTRG.1044|LOC103244656	81.4519	27.0597	97.5173	180.395	210.014	160.425	173.94	209.554	235.984
MSTRG.1046|LOC103244655	0.0921532	0.155759	0.152	0.059952	0	0	0	0	0
MSTRG.1040|LOC103244645	1.07128	1.28855	0.788498	2.57793	1.84153	1.13338	2.70035	2.51495	2.96443
MSTRG.1043|PSD2	1.85458	0.580558	3.22999	2.27817	1.36113	0	20.2061	4.58608	7.17704
MSTRG.1042|NRG2	1.50901	1.03368	1.102	2.45803	2.88239	2.67891	2.51412	1.33144	1.87227
MSTRG.1041|LOC103244649	0.437728	1.91159	2.0045	11.9304	8.16677	11.849	10.2427	6.87912	4.52466
MSTRG.1041|PURA	43.5769	67.1748	37.4109	74.0407	67.8963	88.0948	70.7678	48.6716	54.92
gene-STING1|STING1	1.01368	1.31687	0.921498	0.839327	0.320266	0.824279	0.186231	0.665722	0.546079
STRG.1051|LOC103245173	1.00217	1.062	0.892998	1.25899	1.4412	1.13338	0.931155	1.1835	1.87227
MSTRG.1054|ECSCR	0.794821	1.60007	1.254	1.13909	0	1.03035	0.372462	1.70129	1.4042
MSTRG.1047|SPATA24	3.77828	4.4887	4.69299	1.43885	2.64219	1.85463	1.67608	3.32861	3.51051
MSTRG.1048|PROB1	8.38594	5.91886	7.21998	4.55635	6.88571	4.53353	10.4289	10.8735	11.4677
MSTRG.1049|MZB1	0.67963	0.835437	0.522499	1.73861	1.12093	0.309105	1.30362	1.84923	1.79426
MSTRG.1055|DNAJC18	80.0466	62.4595	78.5553	51.4987	42.9156	42.8625	52.9827	53.6276	55.6221
MSTRG.1050|CXXC5	142.158	150.464	154.926	54.6162	44.8372	43.7898	48.7925	53.9234	76.2951
MSTRG.1051|UBE2D2	100.643	124.409	121.277	101.079	105.367	86.9614	92.9293	81.7358	72.3165
MSTRG.1052|SLC23A1	3.31751	5.42326	4.17049	15.4676	11.7698	12.4672	13.2224	17.2348	11.4677
MSTRG.1053|PAIP2	126.273	155.136	132.069	75.0599	67.3359	73.979	69.7435	68.6433	65.1395
MSTRG.1063|MATR3	274.547	385.66	534.896	490.227	568.712	458.917	326.184	427.023	236.842
MSTRG.1060|LOC103244604	0.241902	0.552238	0.256499	0.479616	0.640531	0.412139	0.372462	0.443814	1.01415
MSTRG.1061|CTNNA1	413.514	343.86	447.611	303.597	310.177	289.94	241.449	246.317	224.985
MSTRG.1056|SIL1	48.9679	67.5713	54.3684	25.6594	27.3827	26.3769	26.9104	34.7655	24.7296
MSTRG.1062|LRRTM2	0.172787	0.155759	0.228	0.239808	0	0.309105	0.372462	0.443814	0.546079
MSTRG.1069|EGR1	106.541	97.7461	105.45	1497.36	958.555	960.697	729.467	796.129	1145.6
MSTRG.1070|REEP2	94.0654	127.071	101.165	77.2781	80.787	102.726	98.1438	113.395	84.4863
MSTRG.1065|HSPA9	1118.22	1212.73	1193.24	871.222	1211.73	549.897	783.101	989.262	861.479
MSTRG.1067|LOC119618496	0.287979	0.169919	0.209	0.539568	0.0800664	0.20607	0.279347	0.221907	0.468068
MSTRG.1072|LOC119627308	1.57812	1.40183	1.1305	3.1175	1.68139	3.70925	1.11739	0.739691	1.32619
MSTRG.1073|ETF1	196.897	143.596	383.885	494.304	464.786	350.628	317.71	296.024	244.254
MSTRG.1074|KDM3B	175.621	113.945	191.947	116.726	152.767	144.455	149.823	131.591	121.776
MSTRG.1074|FAM53C	71.4878	65.0933	79.4673	123.021	149.564	143.425	141.163	158.738	161.796
MSTRG.1075|CDC25C	10.4824	13.2962	12.2455	17.8657	15.613	14.837	7.35613	8.72835	10.1415
MSTRG.1077|NME5	1.17495	1.47263	1.3585	0.719424	1.04086	1.85463	2.60723	4.0683	0.858125
gene-LOC103244627|LOC103244627	0	0	0	0.959231	1.36113	1.03035	0	0	0
MSTRG.1083|FAM13B	27.5768	17.4875	9.18648	67.5059	71.179	58.4208	64.4359	49.9291	83.2381
MSTRG.1080|CDC23	62.6296	40.8939	37.1544	25.8992	44.2767	27.8194	32.5904	37.7982	27.0699
MSTRG.1081|KIF20A	130.235	135.1	144.267	69.4843	67.0156	79.3368	30.7281	25.0755	19.3468
MSTRG.1082|BRD8	38.9923	29.2544	27.6829	64.2086	81.7478	111.175	114.16	43.1979	50.3173
MSTRG.1093|TRPC7	7.10731	10.2093	7.46698	3.35731	2.88239	3.50318	1.86231	3.25464	1.24818
MSTRG.1088|SPOCK1	20.1355	13.5086	20.52	21.7626	23.2993	21.4312	25.8861	22.6345	24.2615
MSTRG.1089|LOC103244593	1.24407	1.17528	1.159	0.59952	1.4412	0.515174	0.0931155	0.369845	0.546079
MSTRG.1087|KLHL3	0.979128	0.594718	0.797998	8.63308	4.48372	5.35781	7.8217	10.9474	13.3399
MSTRG.1087|HNRNPA0	351.081	379.685	375.886	339.928	314.261	323.014	231.671	208.445	199.085
gene-LOC103244582|LOC103244582	1.10584	1.40183	0.978498	0.419664	0	1.03035	0.372462	0.665722	0
MSTRG.1090|TGFBI	0.575957	7.34901	0.550999	13.3093	12.01	16.7947	12.0119	14.1281	14.4321
MSTRG.1092|FBXL21P	0.195826	0.184079	0.0759998	0	0	0.20607	0.465578	0	0.234034
MSTRG.1099|SLC25A48	3.65157	2.80367	3.30599	1.25899	0.800664	0	1.11739	0	1.48222
MSTRG.1098|SMAD5	116.309	79.1682	103.996	60.0119	79.6661	72.2274	76.2616	46.7484	71.9265
MSTRG.1100|LOC103244579	1.46293	0.920396	1.501	0.839327	0.720598	0.412139	0.465578	0.369845	0
MSTRG.1101|LOC103244576	0.126711	0.0707997	0.275499	0.179856	0.160133	0	0.186231	0	0.156023
MSTRG.1102|CXCL14	176.9	271.375	181.602	33.2134	36.0299	46.4687	31.7524	27.2946	20.2049
MSTRG.1106|CATSPER3	0.311017	0.254879	0.275499	0.359712	0.480398	0.309105	0	0.443814	0.390057
MSTRG.1103|PITX1	18.2809	27.4986	20.767	13.3093	12.8106	16.0734	13.7811	17.3088	12.7939
MSTRG.1108|PCBD2	20.8266	29.0704	21.755	13.3093	16.0133	13.6006	15.3641	11.983	13.418
MSTRG.1105|LOC103244569	2.09648	0.920396	1.862	2.15827	1.28106	0.618209	4.00397	1.40541	2.41835
MSTRG.1104|H2AFY	222.262	246.864	219.982	146.882	87.9129	113.029	135.017	141.429	116.861
MSTRG.1109|CAMLG	40.9045	51.9387	44.9254	22.5419	27.4628	31.8378	18.53	25.8152	20.517
MSTRG.1113|SEC24A	64.4957	36.476	61.8354	277.997	227.389	239.762	230.182	242.692	237.545
MSTRG.1110|SAR1B	51.8707	53.2131	52.5729	57.0743	48.9206	45.2323	59.5008	54.5892	72.6286
MSTRG.1111|TXNDC15	47.2631	65.8437	50.1979	29.2566	34.7488	35.6501	31.473	25.7412	24.2615
MSTRG.1112|CUNH5orf24	49.5899	58.9478	31.1789	22.422	45.3176	15.6613	77.0996	44.8253	39.4737
MSTRG.1112|DDX46	104.974	127.255	57.4464	33.1534	144.12	44.5111	128.779	119.756	119.435
MSTRG.1123|JADE2	49.2328	43.2161	52.9244	51.199	40.1933	44.5111	31.9386	38.6118	32.9988
MSTRG.1125|LOC119627545	2.32687	3.01607	2.58399	0.899279	0.720598	1.03035	0.931155	1.55335	1.01415
MSTRG.1117|CUNH5orf15	60.9363	120.572	131.746	41.3069	30.3452	26.0678	44.323	67.0899	27.382
MSTRG.1139|FSTL4	0.886974	2.25143	1.8145	0.359712	0.160133	0.824279	0.372462	0.147938	2.49636
MSTRG.1140|LOC119627578	1.11736	1.67087	1.463	0.29976	0.480398	0.309105	0.744924	0.369845	0.780114
MSTRG.1131|CDKL3	2.85675	2.98775	0.968998	0.779376	7.44618	7.93368	2.14166	7.175	10.6876
MSTRG.1118|LOC103244542	0.253421	0.141599	0.152	0.29976	0.0800664	0	0	0.665722	0
MSTRG.1129|CDKN2AIPNL	32.7144	45.0569	33.9434	14.0288	16.894	16.6916	13.7811	12.3528	11.3116
MSTRG.1130|UBE2B	20.0894	62.7286	15.8365	39.2086	61.0907	35.444	61.1769	25.8892	61.551
MSTRG.1131|PPP2CA	276.16	317.395	280.601	188.489	341.003	325.796	225.153	256.377	222.722
MSTRG.1118|SKP1	291.573	418.653	298.85	118.825	138.675	141.982	127.475	122.271	98.2943
MSTRG.1119|TCF7	24.962	20.1921	21.7645	6.59472	7.84651	10.9217	14.1536	10.6515	9.36136
MSTRG.1121|LOC119627573	0.311017	0.481438	0.569999	0.179856	0	0	0.279347	0.221907	0.468068
MSTRG.1118|VDAC1	376.653	437.061	373.568	193.165	185.434	231.622	165.466	154.891	142.293
MSTRG.1122|HSPA4	485.428	470.747	389.879	571.642	877.528	730.62	647.432	589.977	423.758
MSTRG.1134|ZCCHC10	17.0138	17.1619	16.606	24.4604	19.9365	15.6613	17.9713	15.7554	19.9709
MSTRG.1136|SHROOM1	5.7135	6.93837	5.58599	2.93765	4.16345	2.0607	2.70035	2.1451	2.80841
gene-SOWAHA|SOWAHA	2.14256	2.06735	2.166	0.959231	0.960797	1.23642	0.83804	1.47938	1.01415
MSTRG.1144|AFF4	187.013	88.9952	203.851	712.349	585.846	504.459	696.132	683.992	805.935
MSTRG.1147|LEAP2	7.80998	6.45693	4.49349	11.6906	10.5688	9.06707	9.31155	7.24897	17.5526
MSTRG.1147|UQCRQ	21.7021	135.921	110.485	12.47	24.4203	43.1716	37.7118	40.9789	29.4883
MSTRG.1149|GDF9	0.27646	0	0.237499	0	0	0	0	0	0
MSTRG.1153|KIF3A	60.0724	52.0661	62.7569	47.422	44.6771	45.6444	55.7762	54.1454	62.3311
MSTRG.1151|SEPTIN8	47.3898	222.226	42.1704	158.153	148.603	153.625	189.863	100.228	183.405
MSTRG.1154|SLC22A4	2.30383	2.30807	4.58849	0	0	2.47284	0.372462	0.369845	3.82256
MSTRG.1155|PDLIM4	69.9788	109.23	75.9333	51.4987	52.8438	65.3241	60.1526	74.043	68.1039
MSTRG.1156|RAD50	18.1196	97.6328	121.866	59.5323	19.9365	32.2499	80.9174	18.0485	56.2462
MSTRG.1158|IL5	0.27646	0.283199	0.379999	0.839327	0.720598	0.618209	1.39673	0.517783	0.468068
MSTRG.1159|LOC103244514	3.91651	6.27286	4.40799	4.55635	4.24352	6.59423	5.4007	6.28737	4.44665
MSTRG.1160|IRF1	41.9643	42.848	32.3284	141.307	38.2717	157.54	164.628	470.369	403.787
MSTRG.1159|SLC22A5	23.5106	22.4152	22.6005	27.8777	34.0282	16.6916	35.1045	34.9874	34.091
MSTRG.1162|LOC119627667	0.161268	0.198239	0.1995	0.239808	0	0.20607	0.651809	0.443814	0.312045
MSTRG.1164|ACSL6	21.4602	15.9441	22.0305	13.0695	13.6113	12.3642	13.3155	16.2732	17.0065
MSTRG.1163|P4HA2	49.5899	60.5904	52.5919	24.5204	28.984	22.4616	36.2219	35.949	23.4814
MSTRG.1167|LYRM7	5.57527	2.97359	5.34849	1.79856	2.48206	2.16373	2.51412	5.62165	4.91472
MSTRG.1165|CDC42SE2	70.5548	62.148	69.5588	40.5275	43.0757	39.5654	42.74	45.8608	43.6864
MSTRG.1173|RAPGEF6	23.0153	4.03558	18.848	27.2182	26.8222	3.29712	6.6112	8.06263	18.0986
MSTRG.1173|FNIP1	59.6577	27.1871	53.7794	256.235	230.351	189.172	229.623	195.722	264.38
MSTRG.1168|HINT1	176.738	254.058	179.721	160.911	164.697	181.753	159.786	140.171	118.265
MSTRG.1169|CHSY3	2.87979	1.92575	3.36299	6.17505	4.72392	5.04871	3.07281	2.88479	5.38278
MSTRG.1171|ISOC1	44.0031	52.76	47.3289	18.6451	23.6997	21.6373	15.4572	16.1992	13.652
MSTRG.1172|PRRC1	73.5843	50.5793	71.7913	41.127	36.6704	31.9408	41.7158	40.0173	41.8141
MSTRG.1174|SLC12A2	89.4807	44.3348	85.7658	58.9927	67.0957	57.9056	90.6945	101.929	112.726
MSTRG.1181|MEGF10	1.83154	1.37351	1.9665	2.21822	1.201	0.927314	0.931155	2.66289	2.34034
MSTRG.1185|CUNH5orf63	7.76391	9.23228	6.41249	2.45803	4.80398	1.85463	2.14166	2.51495	4.29062
MSTRG.1185|MARCHF3	4.82652	4.12054	4.86399	10.9712	17.2143	9.58224	6.79743	7.91469	6.1629
MSTRG.1192|LMNB1	230.026	211.989	245.498	95.8632	103.126	85.725	58.3834	56.4384	39.0057
MSTRG.1191|PHAX	88.7781	77.1009	92.6723	77.8776	69.4176	71.4032	65.7396	63.6134	71.8485
gene-LOC103244433|LOC103244433	0.656591	1.04784	0.674499	0.29976	0.320266	0.618209	0.372462	0.443814	0.234034
MSTRG.1186|GRAMD2B	2.44206	3.8515	1.6625	6.77457	0.800664	0.721244	9.96336	5.10387	3.66653
MSTRG.1179|ALDH7A1	149.208	185.127	164.141	59.6522	66.5352	70.0637	54.1001	52.2222	28.7862
MSTRG.1187|ZNF608	31.8159	15.76	32.4804	117.626	104.647	91.1858	96.2814	99.4144	121.62
MSTRG.1196|CEP120	9.24988	3.58247	6.56449	4.97601	24.5804	3.29712	19.9267	44.7513	3.12045
MSTRG.1195|PPIC	33.4401	46.5013	37.5819	12.53	13.9316	14.837	11.6394	14.276	12.6378
MSTRG.1197|CSNK1G3	37.2414	38.4018	21.8975	37.2901	57.888	58.7299	29.5176	44.3814	38.1476
MSTRG.1198|LOX	8.09796	6.1879	8.47398	2.03837	1.201	1.23642	1.39673	2.36701	1.63824
gene-LOC119627945|LOC119627945	0.218864	0.212399	0.2185	0.359712	0.640531	0.618209	0.372462	0.517783	0.156023
MSTRG.1204|SRFBP1	24.2939	25.2189	23.9114	71.5826	63.8129	53.8872	69.5573	77.2237	86.9046
gene-FAM170A|FAM170A	0.287979	0.184079	0.1425	0.29976	0	0.618209	0.372462	0	0.234034
gene-PRR16|PRR16	1.55508	2.37887	1.8715	1.13909	1.92159	1.03035	0.83804	0.591752	0.702102
MSTRG.1201|SNX24	7.95973	18.7053	10.1555	12.9496	25.0608	24.9344	28.5865	12.4268	29.8003
MSTRG.1203|LOC103244425	0.40317	0.750477	0.636499	0.539568	0.880731	1.64856	0.558693	1.1835	1.17017
MSTRG.1199|SNX2	23.188	7.80213	11.9035	11.7506	20.4169	39.8745	40.2259	19.8977	20.829
MSTRG.1205|TNFAIP8	14.0534	13.367	13.8985	8.09352	5.44452	6.90334	5.68005	6.65722	9.28335
MSTRG.1206|HSD17B4	146.938	158.322	84.3313	95.3236	98.4817	102.314	113.415	146.533	105.861
gene-LOC119627739|LOC119627739	0.207345	0	0.1425	0.419664	0	0	0	0	0.312045
gene-LOC103244385|LOC103244385	0.610515	0.467278	0.484499	0.29976	0.400332	0.824279	0.465578	0	0.390057
MSTRG.1216|DMXL1	30.1686	1.01952	47.1769	28.1774	4.72392	30.9105	66.6707	77.1497	76.1391
MSTRG.1208|DTWD2	11.715	3.24263	11.343	4.91606	5.04418	3.50318	2.88658	2.81082	3.12045
gene-LVRN|LVRN	0.0691149	0	0.0854998	1.67865	1.60133	1.54552	0.558693	0	0.234034
MSTRG.1212|SEMA6A	148.793	121.053	192.232	63.4292	65.8947	49.3537	78.4964	80.3304	85.1104
MSTRG.1214|LOC119627815	3.50182	2.77535	3.17299	9.05275	8.72724	6.38816	6.70432	6.28737	10.8436
MSTRG.1210|COMMD10	77.2013	87.7492	76.4558	34.6522	30.8256	35.8561	33.7078	33.6559	28.4741
MSTRG.1223|AP3S1	56.5705	99.7285	76.0568	46.2829	39.5528	54.7115	50.3755	30.2533	29.4103
MSTRG.1224|ATG12	57.4229	60.817	54.7579	33.693	32.8272	44.0989	38.9223	36.2448	43.2183
MSTRG.1224|CDO1	0.218864	0.325679	0.209	3.89688	2.24186	3.50318	1.95543	3.18067	1.56023
MSTRG.1215|FEM1C	38.3933	25.4737	36.7934	54.1966	50.2817	47.8082	65.1809	61.4683	63.9693
MSTRG.1227|TMED7	143.264	136.799	127.955	94.1845	89.9947	110.556	105.593	102.669	93.5356
MSTRG.1227|TICAM2	0.322536	0.453118	0.256499	0.119904	2.24186	0.515174	3.25904	0.369845	0.312045
MSTRG.1231|LOC103244357	0.27646	0	0.1045	2.51798	0.960797	0.927314	3.35216	1.84923	3.27648
MSTRG.1228|LOC103244355	0.760264	1.04784	0.740998	0.539568	0.560465	0.721244	0.558693	0.591752	0.546079
MSTRG.1232|TRIM36	5.81717	3.63911	5.09199	24.1606	21.4578	21.4312	12.9431	17.0129	14.9782
MSTRG.1233|LOC119628053	0.668111	1.28855	0.883498	0.779376	0.960797	0.927314	0.744924	1.33144	0.858125
gene-KCNN2|KCNN2	2.38446	2.71871	2.35599	0.59952	1.68139	1.95766	0.931155	1.84923	1.09216
MSTRG.1221|CCDC112	14.5256	14.8538	14.402	6.65467	11.2894	14.4249	12.4775	15.0157	15.2902
MSTRG.1222|LOC119627856	0.13823	0.269039	0.0284999	0.119904	0.240199	0	0.465578	0.147938	0.156023
MSTRG.1230|PGGT1B	14.5717	17.3176	16.834	18.1055	34.3485	20.9161	20.4854	9.68995	29.0982
MSTRG.1234|YTHDC2	51.0068	30.3448	49.5614	51.2589	51.3226	43.6868	79.9862	88.393	95.2519
MSTRG.1242|APC	48.2191	20.1496	44.5644	50.3596	54.8455	44.305	51.2135	53.1098	70.8343
MSTRG.1238|MCC	17.8201	9.98276	18.3445	17.9256	16.8139	15.8674	17.7851	17.0129	20.283
MSTRG.1240|DCP2	51.3293	15.9158	48.4214	56.115	50.2016	39.9775	43.5781	48.0799	61.629
gene-LOC119627901|LOC119627901	0.345574	0.368159	0.0664999	0.659472	0	0	0	0.443814	0.468068
MSTRG.1235|REEP5	155.451	188.653	156.655	61.9903	58.8488	66.3544	62.6667	69.309	54.998
MSTRG.1236|LOC103244341	0.414689	0.283199	0.275499	0.719424	0.800664	0	1.02427	0.443814	0.234034
MSTRG.1236|SRP19	18.0044	30.0899	23.3224	7.13428	13.211	14.9401	10.0565	8.65438	12.0918
MSTRG.1246|EPB41L4A	20.746	16.7512	20.596	9.05275	8.32691	9.78831	1.86231	5.99149	9.98545
MSTRG.1248|LOC103244328	16.7258	18.507	16.2735	6.17505	6.72558	8.44886	9.12532	9.46804	9.90744
MSTRG.1247|LOC119627925	26.1254	40.37	24.9564	11.6307	11.4495	15.0431	11.0807	9.61598	8.2692
MSTRG.1249|STARD4	171.543	106.525	163.248	58.8728	57.7279	60.6875	94.5122	100.376	84.0962
MSTRG.1251|LOC103244323	0.702668	0.566398	0.788498	0.659472	0.880731	0.618209	1.30362	0.887629	0.624091
MSTRG.1250|WDR36	43.6921	36.2353	64.2199	116.726	92.877	90.7737	67.1363	75.7443	85.5785
MSTRG.1250|LOC103244324	0.5414	0.453118	0.237499	0.359712	0.720598	0.618209	1.30362	2.88479	0.858125
gene-LOC119618552|LOC119618552	0.172787	0.11328	0.341999	0.239808	0.240199	0	0	0	0
MSTRG.1254|SNX7	49.9585	60.0948	51.6514	25.7793	29.5445	25.8617	22.9064	20.4894	18.7227
MSTRG.1252|DPYD	321.603	225.327	331.103	93.5251	100.323	73.1547	65.5533	78.3332	67.4798
MSTRG.1255|TGFBR1	21.6214	32.8652	14.6775	37.41	19.296	40.9048	26.5379	14.35	29.9564
MSTRG.1259|PLPPR5	61.6044	63.6631	58.6719	43.645	43.7163	36.5774	40.6915	33.508	35.7292
gene-LOC119618562|LOC119618562	0.218864	0.155759	0.1995	0.239808	0.320266	0	0.279347	0	0
MSTRG.1258|LOC103219136	0.529881	0	0.455999	1.85851	0.720598	0.20607	0	0	0.390057
MSTRG.1256|ALG2	31.2399	37.7787	37.6959	19.1247	23.4595	22.7707	15.6434	22.4126	15.8363
MSTRG.1257|SEC61B	102.209	158.351	106.742	53.2373	58.7687	64.4998	61.7356	58.7314	48.5231
MSTRG.1258|LOC103219867	2.63788	1.68503	1.8525	10.7914	5.60465	5.35781	7.91482	4.58608	5.77284
gene-ALDOB|ALDOB	0.0575957	0.169919	0	1.43885	1.28106	1.13338	1.48985	1.62732	1.79426
gene-PLPPR1|PLPPR1	0.184306	0.184079	0.1995	0.359712	0.240199	0	0.279347	0	0
MSTRG.1263|CAVIN4	0.391651	0.240719	0.0284999	1.67865	1.12093	0	0	0	1.48222
MSTRG.1263|MSANTD3	55.5338	61.8082	16.5585	22.1223	23.3794	46.5718	52.7965	56.1425	16.7724
MSTRG.1263|TMEFF1	4.71133	4.16302	5.67149	2.15827	4.16345	4.84264	4.00397	0.961598	3.58852
MSTRG.1273|ZNF189	18.8568	13.6502	18.2305	33.3333	27.5428	26.3769	29.2383	30.1054	40.956
MSTRG.1270|LOC103219865	0.195826	0.11328	0.133	1.91846	0.960797	1.33945	1.67608	0.81366	0.858125
MSTRG.1271|BAAT	1.82003	1.27439	1.8145	9.17265	12.3302	10.2005	11.6394	5.69562	13.2619
MSTRG.1271|MRPL50	33.0484	38.4018	33.0694	21.5827	24.1	24.2132	22.9995	17.2348	20.0489
MSTRG.1261|NR4A3	0.115191	0.198239	0.1805	177.098	130.909	87.9918	118.07	104.37	142.293
MSTRG.1262|STX17	60.0378	41.4462	60.7334	33.9928	17.2943	25.5526	21.3235	46.4526	39.0837
MSTRG.1264|ERP44	89.5959	111.538	94.5343	44.6043	43.4761	46.3657	25.4205	24.5577	32.5307
MSTRG.1265|LOC103219844	0.115191	0.396478	0.209	0.659472	0.480398	0	0.372462	0	0.780114
MSTRG.1266|INVS	36.5157	38.4159	46.0749	18.765	24.9007	23.2859	26.631	27.1466	32.8428
MSTRG.1268|TEX10	100.343	98.3691	86.2313	64.7481	127.466	16.6916	110.249	99.4884	113.194
MSTRG.1269|LOC103219866	0.0575957	0	0.0759998	1.43885	0.960797	0	0	0	0.546079
MSTRG.1274|LOC103219104	1.29014	1.55759	1.1115	1.55875	0.880731	2.67891	2.23477	1.62732	1.01415
gene-GRIN3A|GRIN3A	0.149749	0.0424798	0.1045	0.479616	0.320266	0.515174	0.558693	0.369845	0.312045
MSTRG.1276|PGAP4	6.61199	2.78951	7.15348	4.79616	3.44286	6.4912	5.4007	2.21907	3.19847
MSTRG.1277|RNF20	138.806	115.828	141.474	97.2421	73.9814	110.556	102.52	79.0729	103.989
MSTRG.1283|LOC103219087	1.55508	1.47263	1.292	1.19904	0.320266	1.33945	1.58296	1.62732	1.4042
MSTRG.1281|NIPSNAP3A	6.64655	11.9368	2.91649	4.43645	3.12259	3.09105	4.65578	3.62448	5.46079
MSTRG.1282|LOC103219085	1.09432	0.977036	0.731498	0.29976	0.800664	1.03035	1.58296	1.40541	2.41835
MSTRG.1285|ABCA1	23.0037	12.4466	22.4105	19.0647	8.80731	17.722	39.5741	15.8294	35.5732
MSTRG.1280|SMC2	333.341	263.347	342.123	120.743	120.02	115.296	60.5251	54.5892	51.4095
MSTRG.1286|FSD1L	2.30383	10.8465	16.91	1.13909	10.809	15.2492	0.465578	0.591752	0.936136
MSTRG.1284|SLC44A1	99.2375	126.703	69.7298	58.9328	63.5727	57.0813	73.7475	43.8637	55.4661
MSTRG.1293|FKTN	13.6272	6.79677	8.12248	15.4676	5.60465	9.06707	15.6434	9.68995	11.7017
MSTRG.1293|TMEM38B	33.2558	32.3696	35.9479	25.1199	37.7113	31.9408	32.5904	20.7853	29.6443
MSTRG.1290|LOC119618794	0.656591	0.368159	0.626999	1.6187	1.201	0.927314	1.30362	0.443814	1.95028
MSTRG.1291|ZNF462	58.8628	30.2032	60.9234	160.971	152.767	124.569	167.98	192.32	228.963
MSTRG.1292|KLF4	3.27144	3.22847	2.75499	9.71222	22.9791	23.9041	25.0481	20.7853	30.6585
gene-ACTL7B|ACTL7B	0.230383	0.495598	0.522499	2.75779	1.68139	1.33945	1.39673	0.81366	1.95028
gene-ACTL7A|ACTL7A	0.26494	0.467278	0.209	1.3789	0.640531	0.618209	0.651809	0.665722	0.702102
gene-LOC103219051|LOC103219051	1.52053	1.10448	1.672	2.15827	1.68139	1.64856	2.60723	2.95876	1.95028
MSTRG.1289|RAD23B	434.998	427.305	418.379	322.602	343.165	298.801	251.039	279.381	239.027
MSTRG.1297|EPB41L4B	71.603	64.2012	70.8793	70.7433	66.4551	69.0334	62.0149	74.9307	70.7563
MSTRG.1301|CUNH9orf152	0.0345574	0	0.0569999	2.81774	2.56213	3.40015	2.32789	1.55335	1.09216
MSTRG.1303|ELP1	103.926	92.068	119.101	58.2134	23.0591	68.9303	64.3428	81.9577	39.0837
MSTRG.1304|ABITRAM	23.1535	26.734	21.8025	10.7314	10.1684	9.1701	15.6434	15.9033	15.8363
MSTRG.1305|CTNNAL1	18.8453	39.8602	7.30548	14.1487	11.0492	56.5661	21.2303	17.3088	18.0206
MSTRG.1305|TMEM245	8.04036	0.453118	4.92099	5.33572	4.56379	0.721244	1.58296	0.591752	2.26233
MSTRG.1309|PALM2AKAP2	1.47445	4.50286	1.71	2.27817	4.56379	10.4065	30.3557	0.517783	2.41835
MSTRG.1302|PTPN3	20.2391	39.3222	28.0344	35.3717	71.6594	33.1772	33.6147	53.3317	48.445
MSTRG.1314|SVEP1	9.11165	3.9931	9.24348	15.9472	18.4953	15.2492	18.9024	20.6374	17.1625
MSTRG.1311|LOC119618878	0.472285	0.665517	0.465499	0.779376	0.400332	0.618209	0.279347	1.40541	0.858125
MSTRG.1307|LPAR1	42.9203	36.0654	42.5789	24.0407	25.4611	26.48	29.7038	40.1652	29.4103
MSTRG.1312|TXN	513.282	781.586	521.587	191.247	207.132	216.27	208.299	181.298	149.938
MSTRG.1313|LOC119618816	2.44206	2.95943	2.30849	1.97841	1.92159	2.98801	2.421	3.18067	3.35449
MSTRG.1318|ZNF483	4.20449	0.821277	3.37249	2.15827	1.68139	1.95766	2.04854	2.66289	2.65239
MSTRG.1316|PTGR1	25.4573	38.5434	24.7759	20.0839	18.4953	23.9041	18.8093	15.6814	10.5315
MSTRG.1320|LOC103219013	15.8043	25.8419	11.1815	15.1079	19.7764	14.837	12.6637	16.4951	15.2902
MSTRG.1317|ECPAS	74.2755	74.8353	186.76	93.7649	62.2116	106.126	168.818	145.423	92.3654
MSTRG.1321|GNG10	153.804	189.474	135.403	88.7889	97.8412	93.0405	83.6177	80.6263	60.6928
MSTRG.1319|UGCG	382.977	334.26	191.168	139.868	172.223	140.952	212.955	196.684	244.566
MSTRG.1322|LOC119618902	2.108	0.906236	1.159	0.179856	0	0.618209	0	0	0
MSTRG.1322|SUSD1	90.6326	67.9111	104.661	15.0479	42.9156	28.1285	27.7484	30.6972	29.9564
MSTRG.1323|LOC119618903	0.241902	0.339839	0.1045	0.29976	0.320266	0	0	0	0
MSTRG.1326|PTBP3	400.06	276.006	388.35	214.088	197.684	182.475	209.882	202.971	224.283
MSTRG.1327|LOC103219006	28.2795	28.9854	28.0724	22.3621	20.8973	20.1948	22.3477	27.6644	25.9778
MSTRG.1331|LOC103219005	0.863936	0.792957	0.522499	0.539568	0.640531	1.44249	0.651809	1.47938	0.780114
MSTRG.1332|SNX30	44.2796	38.869	70.3568	91.9663	88.8737	94.9981	102.148	77.3716	0
MSTRG.1334|ZNF883	0.27646	0.169919	0.417999	0.779376	0.960797	0	0	1.1835	0.390057
MSTRG.1335|ZFP37	5.29881	3.25679	4.55049	10.9113	9.68804	8.13975	6.89055	8.1366	8.97131
MSTRG.1328|HSDL2	185.654	180.27	187.482	79.856	93.7578	97.9861	101.217	97.7131	97.1241
MSTRG.1330|KIAA1958	26.448	18.153	25.4219	33.0935	39.6329	25.8617	36.5013	30.993	34.7151
gene-WDR31|WDR31	2.25775	2.08151	2.89749	1.19904	1.4412	1.03035	2.14166	2.51495	5.14875
MSTRG.1337|HDHD3	9.23836	34.2954	24.8519	14.2686	14.0116	13.2915	16.2021	13.0186	8.89329
MSTRG.1338|ALAD	1.6818	2.12399	3.59099	1.07914	1.28106	1.03035	0.558693	3.40258	0.546079
MSTRG.1339|POLE3	11.8417	1.64255	0.854998	6.17505	24.3402	5.35781	14.4329	10.9474	6.31892
MSTRG.1340|CUNH9orf43	11.1275	8.49597	8.10348	3.83693	1.84153	3.91532	6.79743	5.99149	9.43937
gene-LOC119619014|LOC119619014	0.299498	0.580558	0.275499	0	0	0.20607	0	0	0
MSTRG.1341|FKBP15	17.1405	47.2376	60.1634	42.6858	25.5412	18.1341	42.2744	51.5564	31.0485
MSTRG.1336|SLC31A2	7.26858	14.1458	5.35799	6.65467	10.5688	9.99438	14.0604	17.5307	11.6237
MSTRG.1342|SLC31A1	195.756	173.374	201.609	54.3165	74.4618	69.4455	79.8	80.2564	14.5881
MSTRG.1341|CDC26	39.5683	58.3814	41.9044	24.5803	23.9399	26.2739	22.8133	12.5747	21.5311
MSTRG.1343|PRPF4	63.5166	52.5051	53.8649	47.5419	58.8488	75.7306	30.1694	21.0072	20.361
MSTRG.1344|RGS3	99.1568	69.9643	87.0673	86.5706	73.581	73.876	103.824	111.102	102.195
MSTRG.1345|LOC103218974	1.98129	3.51167	2.033	0.479616	0.960797	0	1.11739	2.66289	1.87227
MSTRG.1346|KIF12	8.88126	11.8377	9.31948	1.3789	2.08173	1.64856	2.23477	6.2134	6.63096
MSTRG.1351|AKNA	20.7921	18.9743	21.831	16.1271	18.1751	13.4976	26.5379	28.9959	28.0061
MSTRG.1352|WHRN	9.04253	9.03404	7.41948	26.259	15.3728	16.8977	12.1981	12.3528	10.7656
MSTRG.1349|ZNF618	20.4465	30.4439	11.533	45.9832	34.3485	21.0191	47.3958	60.5067	41.6581
MSTRG.1357|COL27A1	34.2003	16.4114	25.8399	91.4867	70.6186	68.9303	66.7638	76.41	68.1819
MSTRG.1353|TNFSF15	18.1081	11.9368	18.734	5.15587	4.40365	5.46085	8.75286	8.1366	10.9216
MSTRG.1354|TMEM268	31.1478	37.9062	34.0289	21.6427	25.7814	25.0375	28.4002	32.2505	29.4883
gene-TEX48|TEX48	0.115191	0.269039	0.171	0	0	0	0	0.221907	0
MSTRG.1350|ATP6V1G1	156.695	196.158	159.106	112.17	107.049	123.127	126.078	130.481	134.804
MSTRG.1356|LOC119619056	0.748745	0.849597	0.740998	2.39808	1.52126	1.33945	2.14166	1.99716	1.79426
MSTRG.1361|TNC	2.13104	1.79831	2.46049	4.4964	6.00498	1.75159	4.46954	4.80799	3.04244
gene-LOC103218948|LOC103218948	0.817859	0.665517	0.560499	1.01918	0.720598	0.721244	0.651809	0.665722	1.79426
MSTRG.1358|PAPPA	7.84454	16.907	62.7474	6.29496	9.68804	60.4815	14.1536	9.61598	25.6657
MSTRG.1360|LOC103218934	43.6921	88.0749	43.3199	21.5228	24.8206	26.7891	30.5419	31.141	27.382
MSTRG.1365|ASTN2	1.82003	2.23727	2.0805	1.43885	0.560465	2.3698	0.931155	1.99716	1.48222
MSTRG.1366|TRIM32	55.3495	48.3845	57.2184	28.717	31.9465	34.3106	33.5216	32.6943	33.4669
MSTRG.1364|LOC103218927	10.3903	14.7688	9.34798	4.01678	5.20432	7.72761	9.77713	5.0299	4.29062
MSTRG.1363|BRINP1	7.71783	7.44813	7.40998	8.27337	6.88571	10.7156	9.21844	6.58325	4.60267
MSTRG.1369|CDK5RAP2	63.4129	45.4109	63.6689	53.3572	60.9305	56.8752	41.5295	57.7698	1.01415
MSTRG.1368|MEGF9	77.8694	52.2219	82.2033	129.976	107.449	59.7602	141.908	137.065	132.151
MSTRG.1370|FBXW2	27.7266	22.9957	28.0724	107.794	60.8505	113.957	28.5865	55.2549	63.9693
MSTRG.1371|B3GALT9	8.81215	11.7386	9.82298	5.75539	5.36445	5.25478	4.37643	5.91752	6.24091
MSTRG.1372|PSMD5	8.45505	12.2767	2.81199	45.6234	19.3761	44.202	23.8376	39.2776	20.0489
MSTRG.1373|LOC119619075	16.0347	13.0271	13.072	24.0407	26.7422	21.6373	16.8539	14.6459	24.7296
MSTRG.1374|PHF19	61.2588	102.107	68.6944	29.1966	32.1867	19.2675	15.1778	13.5363	13.808
MSTRG.1380|CNTRL	32.0117	22.132	32.9649	16.0671	19.296	13.7036	16.5746	19.158	22.1552
MSTRG.1379|C5	2.96042	2.44967	3.20149	3.35731	4.24352	2.78194	2.88658	3.84639	3.12045
MSTRG.1381|LOC103218912	0.380132	0.580558	0.360999	0.239808	0.400332	0.824279	0.558693	0.517783	0.702102
MSTRG.1383|RAB14	176.508	162.924	178.999	140.587	191.359	176.499	196.753	173.901	194.56
STRG.1378|LOC103218901	0.126711	0.184079	0.152	0	0.240199	0.20607	0	0	0.156023
MSTRG.1391|TTLL11	10.5746	7.03749	10.735	30.5755	23.2993	24.4193	30.2625	33.8039	51.1754
MSTRG.1384|LOC103218899	92.5794	62.5728	93.9168	67.3261	114.415	87.6827	45.9991	126.931	96.5
MSTRG.1377|GSN	287.161	320.284	313.832	123.861	146.441	95.8224	165.652	183.887	135.272
MSTRG.1375|STOM	155.555	158.549	156.113	76.139	72.6202	75.9367	76.541	76.558	74.0328
MSTRG.1376|LOC103218903	0.149749	0.212399	0.1425	0	0	0	0	0	0
MSTRG.1388|LHX6	3.306	3.39839	3.68599	3.41726	3.20266	4.7396	3.91085	3.92036	3.4325
MSTRG.1389|NDUFA8	116.516	186.317	134.729	53.5971	53.4043	68.7242	66.3914	57.2521	46.4948
MSTRG.1390|MORN5	0.322536	0.453118	0.351499	0	0.400332	0	0	0	0.546079
MSTRG.1385|PTGS1	0.115191	0.184079	0.228	2.15827	1.60133	1.95766	1.58296	1.1835	1.95028
MSTRG.1386|RBM18	26.5632	24.0436	26.2484	17.6259	16.894	21.1221	21.5097	22.1167	25.4317
MSTRG.1387|MRRF	64.3575	81.8445	64.2009	53.8968	63.0923	61.9239	65.3671	59.1752	55.9341
gene-LOC103244317|LOC103244317	0.241902	0.297359	0.284999	0.29976	0.400332	0.103035	0.186231	0.0739691	0.156023
MSTRG.1392|SLC25A46	82.2697	55.6203	80.8733	85.6114	72.3	67.7969	64.7153	76.1142	84.3303
MSTRG.1393|LOC119619316	0.27646	0.254879	0.256499	0.29976	0.160133	0	0.0931155	0.221907	0.546079
MSTRG.1393|TMEM232	0.253421	0	0.436999	0	2.72226	4.32746	1.39673	0	8.11318
MSTRG.1395|MAN2A1	48.2883	27.7677	49.7609	36.2709	36.8306	34.6197	31.473	43.4938	39.3957
MSTRG.1397|LOC119619330	1.64724	0.311519	2.052	1.97841	2.08173	1.44249	1.58296	1.33144	1.09216
MSTRG.1398|PJA2	206.849	117.938	215.488	223.681	197.524	177.632	194.891	198.015	246.438
MSTRG.1403|FER	44.0031	26.5216	43.7759	45.9232	38.6721	33.4863	34.9183	51.1126	63.3452
MSTRG.1400|FBXL17	26.3788	17.3743	29.1269	31.6546	28.3435	27.6133	37.5256	36.0229	39.9418
MSTRG.1402|EFNA5	7.08428	27.9517	7.63798	7.91366	15.2126	11.4369	12.2912	11.5392	10.7656
MSTRG.1406|NUDT12	16.1383	19.569	12.958	19.2446	23.8598	9.99438	35.0114	18.8621	27.772
MSTRG.1407|MACIR	25.8605	24.3976	22.99	16.187	18.2551	13.9097	17.0401	15.7554	16.6944
MSTRG.1425|PPIP5K2	51.9974	28.1641	47.8039	31.4748	32.9073	26.3769	34.1734	33.36	34.0129
MSTRG.1426|GIN1	8.07492	8.93492	8.19848	6.47481	1.68139	6.8003	9.31155	7.61881	8.2692
gene-SLCO4C1|SLCO4C1	0.311017	0.240719	0.19	0	0	0	0	0	0
MSTRG.1409|LOC103245155	0.172787	3.00191	0.512999	7.25419	8.56711	8.44886	0.186231	5.39974	1.71625
gene-ST8SIA4|ST8SIA4	0.253421	0.127439	0.427499	0	0.240199	0.824279	0	0.517783	0.312045
MSTRG.1408|FAM174A	14.6178	17.53	15.3995	14.2686	13.6113	15.8674	19.0887	18.1964	15.7583
MSTRG.1413|LOC103228700	0.391651	0.594718	0.626999	0	0.240199	0.618209	0.186231	0.221907	0.234034
MSTRG.1414|RGMB	8.6048	6.10294	9.11998	22.2422	19.5362	15.7643	10.8014	12.8706	14.9002
MSTRG.1427|PAM	179.595	58.7638	179.369	39.6282	59.089	48.8385	17.4126	52.8879	47.899
MSTRG.1427|LOC103244286	0.564438	0.934556	0.512999	0.179856	0.240199	0.103035	0.186231	0.81366	0.312045
gene-CARMIL3|CARMIL3	3.306	3.10103	2.51749	0.839327	0	1.03035	0.83804	1.62732	2.10631
MSTRG.1420|LOC103244268	2.05041	3.03023	2.185	3.77697	9.36777	19.7827	5.58693	3.47655	5.92886
MSTRG.1421|CHD1	14.9634	0.538078	12.616	3.29736	12.5704	4.94567	3.72462	99.1925	103.833
gene-FITM1|FITM1	0.437728	0.566398	0.427499	1.3789	1.04086	1.85463	1.67608	2.07113	2.96443
MSTRG.1416|NRL	1.80851	3.24263	2.128	0.29976	0.480398	1.75159	0.744924	2.21907	1.63824
MSTRG.1417|PCK2	59.7268	50.3528	49.2099	43.4652	40.1133	52.1356	37.6187	55.9206	51.4875
MSTRG.1423|LOC119619445	0.437728	0.863757	0.455999	0.899279	0	0	0	0	0
MSTRG.1424|DCAF11	72.8471	75.8548	67.7634	32.3741	33.3877	20.9161	32.6835	41.7925	43.2963
MSTRG.1432|PSME1	229.07	350.869	247.674	125.959	141.798	157.643	144.143	160.365	128.953
MSTRG.1433|EMC9	35.1334	52.406	39.7004	26.9784	21.2176	28.1285	14.6191	19.9716	25.8218
MSTRG.1429|PSME2	151.569	234.8	171.883	97.362	81.2674	95.3072	94.2329	87.5054	87.2167
MSTRG.1430|RNF31	37.0341	24.879	25.9349	36.5707	49.481	35.6501	45.3473	47.2662	38.6936
MSTRG.1430|IRF9	8.30531	11.4696	7.62848	5.39568	4.16345	3.40015	11.5463	5.17783	3.90057
MSTRG.1431|TGM1	0.345574	0.566398	0.389499	4.43645	4.72392	3.19408	2.9797	2.07113	1.56023
gene-NYNRIN|NYNRIN	0.0575957	0.0849597	0.152	1.4988	1.28106	2.0607	0.465578	0	0.546079
MSTRG.1437|NFATC4	7.76391	9.43052	4.27499	7.85371	6.56545	14.837	13.1293	22.2647	21.9992
MSTRG.1439|LTB4R	0.702668	0.962876	0.313499	3.71702	1.92159	2.47284	2.70035	5.10387	5.85085
MSTRG.1438|RABGGTA	20.147	23.2931	20.406	29.8561	18.095	36.5774	30.5419	26.6289	25.0416
MSTRG.1438|DHRS1	62.9637	83.7136	61.3984	41.187	23.4595	35.444	30.635	26.185	23.6374
MSTRG.1439|NOP9	47.0096	49.1067	55.3659	23.9808	24.5003	35.2379	6.98366	25.8152	33.6229
gene-CTSG|CTSG	0.161268	0.212399	0.1805	0	0	0.412139	0	0.147938	0.624091
gene-LOC103217005|LOC103217005	0.299498	0.11328	0.209	0.359712	0.160133	0	0.186231	0.221907	0
MSTRG.1446|REC8	0.460766	0.863757	0.607999	1.67865	1.52126	1.54552	4.37643	1.9232	3.66653
MSTRG.1447|IPO4	52.4006	2.54879	2.50799	8.69303	97.3608	15.3522	9.0322	95.9379	25.0416
MSTRG.1447|TM9SF1	56.1098	19.031	29.5354	2.9976	9.5279	5.25478	2.79347	9.3201	2.80841
MSTRG.1448|TSSK4	3.42119	2.97359	2.37499	5.09592	3.84319	2.3698	5.4007	6.58325	11.4677
MSTRG.1449|CHMP4A	10.6782	22.6418	2.88799	0.959231	0.0800664	4.4305	1.48985	0.369845	0.936136
MSTRG.1449|LOC103228715	28.291	46.3597	10.925	18.705	0.960797	17.825	7.63547	2.44098	5.46079
MSTRG.1449|NEDD8	127.471	211.082	125.922	39.4484	54.9256	63.9846	17.6919	33.0642	15.2122
MSTRG.1450|GMPR2	98.3966	116.027	99.1893	80.0958	70.0581	73.876	59.2215	40.0912	53.1257
MSTRG.1451|TINF2	2.2232	1.00536	3.63849	5.57553	3.68306	3.50318	3.16593	0	0.780114
MSTRG.1445|NOVA1	5.64438	7.74549	6.34599	14.5683	15.1326	13.9097	14.526	13.9062	14.5881
MSTRG.1444|STXBP6	1.03672	3.86566	3.37249	5.03596	5.28438	3.70925	12.2912	3.77242	6.08489
MSTRG.1442|KHNYN	149.576	132.792	151.411	161.75	126.585	121.684	157.086	169.241	214.921
MSTRG.1441|CBLN3	1.26711	1.062	1.2825	1.43885	1.4412	0.824279	1.2105	2.66289	2.0283
MSTRG.1443|SDR39U1	7.85606	11.2996	8.17948	2.21822	4.80398	4.22443	4.46954	4.88196	4.75869
gene-ARHGEF4|ARHGEF4	1.58964	1.64255	1.045	0.899279	0.880731	0.618209	1.02427	1.03557	0.936136
MSTRG.1453|LOC103235798	0.161268	0.11328	0.1045	22.7218	19.6963	19.7827	44.0436	63.4655	65.6856
MSTRG.1459|MTHFD2L	19.2024	20.1071	17.6605	20.8633	17.2143	13.2915	22.7202	19.8977	23.7935
MSTRG.1460|EPGN	0.161268	0.0566398	0.0949998	2.9976	1.76146	1.64856	1.76919	3.03273	4.05659
MSTRG.1452|EREG	51.1911	35.9238	48.7064	84.2925	84.7903	75.9367	61.27	64.501	61.2389
MSTRG.1456|AREG	76.9709	95.0557	71.1548	54.6762	66.6153	71.3001	40.1328	32.7683	34.091
MSTRG.1465|BTC	24.5243	22.8825	25.1179	11.0911	14.1718	11.6429	9.5909	9.17216	10.1415
gene-PARM1|PARM1	2.47662	1.58591	2.33699	0.539568	0.880731	0	0.279347	0.369845	0.390057
gene-NAAA|NAAA	0.126711	0.438958	0.246999	1.79856	0.880731	2.3698	1.11739	0.443814	1.01415
MSTRG.1471|CXCL10	0	0	0.0379999	23.1415	18.8156	16.3825	54.9382	82.6974	83.6282
MSTRG.1466|SDAD1	65.2675	62.2046	70.1858	105.695	129.067	103.55	116.394	110.732	102.897
MSTRG.1473|CXCL11	0	0	0	13.0695	11.6897	11.0247	30.5419	41.6446	39.4737
MSTRG.1475|NUP54	52.9881	58.2823	64.6474	40.6474	82.6285	43.5837	56.8005	51.3345	75.9831
MSTRG.1476|LOC119620916	0.956089	0.665517	0.873998	0.239808	0.720598	0.618209	1.39673	1.10954	1.32619
MSTRG.1477|RCHY1	25.8605	12.9988	24.7759	61.7505	42.2751	34.0015	52.7034	26.7768	20.595
MSTRG.1478|LOC119620881	3.02954	5.0551	3.25849	5.51558	9.68804	10.8187	9.68401	7.98866	6.31892
MSTRG.1479|THAP6	15.5969	15.4485	15.542	8.87289	10.4887	5.76995	6.33185	8.1366	8.11318
MSTRG.1480|CDKL2	15.6545	10.5492	16.017	2.39808	1.4412	0	4.84201	3.03273	3.82256
MSTRG.1480|G3BP2	245.254	192.83	62.3484	41.187	68.697	106.641	134.273	87.8752	131.527
MSTRG.1482|USO1	255.391	183.768	258.941	138.429	150.765	140.127	155.503	149.122	155.165
MSTRG.1467|STBD1	43.1277	54.0768	46.6164	35.5515	38.1116	38.6381	43.7643	42.0144	40.5659
gene-CCDC158|CCDC158	0.783302	0.707997	0.731498	0.539568	1.04086	0	1.02427	1.03557	1.17017
MSTRG.1485|SOWAHB	0.115191	0.0707997	0.114	0.659472	1.36113	0.824279	0	0.221907	0.390057
MSTRG.1468|SCARB2	211.411	173.686	216.267	61.4508	77.104	67.9	76.2616	91.3518	73.4867
MSTRG.1469|LOC119620918	1.61268	1.86911	1.539	1.07914	1.76146	0.927314	0.931155	2.1451	0.624091
MSTRG.1470|FAM47E	1.40534	1.47263	1.33	0.779376	0.400332	1.03035	1.30362	0.887629	0.858125
MSTRG.1483|SHROOM3	21.8749	10.0111	25.1179	11.4508	7.52624	7.52154	33.4285	36.9106	27.382
MSTRG.1490|CCNG2	26.8972	21.9762	25.7069	20.8633	22.0983	25.3466	24.4894	28.1822	28.2401
MSTRG.1491|CNOT6L	83.7212	51.0891	86.0508	84.6522	80.3867	83.1491	83.6177	78.4812	88.9329
MSTRG.1486|SEPTIN11	112.853	81.2781	106.818	151.079	75.4226	164.341	102.893	57.5479	103.053
MSTRG.1487|LOC119620932	3.12169	0.736317	1.3395	2.09832	0.800664	1.54552	1.02427	0	1.79426
MSTRG.1489|CCNI	217.608	220.909	222.309	401.199	377.353	474.888	467.905	423.103	366.263
MSTRG.1492|MRPL1	60.6944	80.4568	64.8469	48.681	56.2066	56.7722	44.2299	42.6801	36.1973
gene-FRAS1|FRAS1	0.414689	0.453118	0.370499	2.27817	1.84153	1.64856	1.39673	0.887629	0.546079
MSTRG.1497|LOC119620944	0.506842	0.410638	0.322999	2.33813	2.80232	3.70925	1.95543	1.62732	1.48222
MSTRG.1493|ANXA3	27.358	32.5962	28.7089	26.1391	35.0691	24.5223	10.0565	32.3245	6.63096
MSTRG.1503|BMP2K	39.0269	30.4722	62.7569	91.7265	90.3149	102.108	78.3101	87.8013	77.9333
MSTRG.1505|LOC119620954	0.161268	0.141599	0.1425	0.479616	0.400332	0	0	0.517783	0.546079
MSTRG.1506|PAQR3	43.2774	31.6192	44.0894	23.4412	24.8206	24.1102	27.2828	26.7028	27.538
MSTRG.1507|LOC103235861	2.98346	1.96823	2.68849	8.27337	0	7.00637	4.09708	3.77242	3.66653
MSTRG.1512|PRDM8	1.22103	1.23192	0.997498	4.85611	2.24186	4.22443	1.11739	2.1451	2.49636
MSTRG.1513|LOC103235868	2.71852	5.21086	3.60999	2.27817	3.60299	2.57587	1.86231	0.147938	1.48222
MSTRG.1500|ANTXR2	81.3828	62.2046	86.4023	57.6738	47.6395	60.2754	42.3676	38.0941	35.6512
MSTRG.1509|FGF5	41.5841	43.3719	43.1204	33.4532	38.7521	42.5534	25.5137	23.3742	24.8856
MSTRG.1511|LOC103235870	0.380132	0.325679	0.332499	0.479616	0.560465	0.103035	0.186231	0.295876	0.702102
MSTRG.1514|RASGEF1B	3.89347	3.17183	3.41999	9.95203	11.0492	7.21244	10.4289	10.3557	7.25506
MSTRG.1521|LOC103235886	0	0	0	2.15827	0.960797	0.721244	0.372462	0.517783	0
MSTRG.1519|HNRNPD	486.983	301.564	216.628	248.561	246.124	309.002	254.764	189.731	210.085
MSTRG.1523|TMEM150C	0.126711	0.155759	0.0949998	0.479616	0.800664	0	0.558693	0.443814	0.312045
MSTRG.1527|SCD5	8.82367	4.7719	8.43598	6.1151	4.64385	6.18209	9.49778	8.72835	5.61682
MSTRG.1529|HNRNPDL	368.728	391.423	334.162	747.121	1329.34	1565.92	890.091	344.474	784.794
MSTRG.1530|ENOPH1	124.303	113.676	132.933	111.391	107.529	119.52	111.552	114.8	95.4079
MSTRG.1531|LIN54	44.3833	30.8687	44.3839	52.1582	50.2016	42.9655	38.4567	35.875	33.2328
MSTRG.1534|COPS4	44.8556	54.9547	48.4214	37.1702	9.84817	53.0629	27.9347	30.993	30.1124
MSTRG.1532|COQ2	23.0613	24.3409	23.5314	11.7506	13.211	15.9704	8.19417	12.057	9.75142
MSTRG.1533|HPSE	3.68613	4.7719	3.47699	1.79856	2.24186	3.60622	1.39673	2.36701	1.56023
MSTRG.1539|HELQ	17.728	9.3314	16.359	51.9184	44.597	37.6077	47.8614	48.0059	39.0057
MSTRG.1540|MRPS18C	26.3328	41.1346	27.0844	14.5683	16.7339	21.1221	14.6191	19.3059	18.3327
MSTRG.1541|ABRAXAS1	28.8439	29.6084	30.6754	21.7026	21.5379	19.6797	24.8618	24.1139	28.8642
MSTRG.1537|THAP9	7.8215	7.94373	9.48098	4.25659	15.2126	7.52154	7.63547	9.24613	16.1483
MSTRG.1536|SEC31A	136.248	88.2589	157.462	27.2182	68.6169	70.2698	44.5092	89.2807	43.5303
MSTRG.1536|LOC119621119	2.32687	0.467278	1.349	1.13909	0.320266	0.824279	1.76919	2.66289	2.80841
MSTRG.1538|NKX6-1	2.06193	2.32223	1.3965	9.41246	8.72724	10.0974	7.72859	7.47088	7.48909
MSTRG.1543|CDS1	4.18145	3.29927	4.17049	3.65707	3.60299	2.47284	5.58693	4.29021	2.49636
MSTRG.1545|GPAT3	29.0743	38.7841	24.3579	58.3333	83.4292	121.272	55.9624	104.666	26.0558
MSTRG.1547|LOC103235920	5.1721	6.03214	4.77849	2.63789	2.48206	2.16373	2.70035	3.32861	2.26233
gene-ERV3-1|ERV3-1	0.564438	0.325679	0.341999	0.539568	0.480398	0.309105	0.372462	0.443814	0
MSTRG.1552|WDFY3	51.7901	37.7787	23.8544	0.479616	30.4252	0.412139	1.30362	11.983	27.226
MSTRG.1548|ARHGAP24	23.476	20.631	27.8634	135.971	142.518	118.593	124.402	183.517	195.965
MSTRG.1549|MAPK10	0.495323	0.368159	0.721998	4.6163	5.76478	3.70925	5.4007	3.92036	5.38278
MSTRG.1550|SLC10A6	0.149749	0.240719	0.1235	0.839327	0	0.309105	0.558693	0.961598	1.32619
MSTRG.1551|CUNH4orf36	2.03889	1.04784	1.5675	1.67865	1.92159	1.13338	1.39673	1.33144	2.26233
MSTRG.1568|LOC103245600	1.46293	2.97359	1.7195	1.01918	0.960797	0.927314	0.744924	0.81366	1.4042
MSTRG.1457|FAM168B	205.133	139.603	213.721	146.043	123.462	93.3496	142.281	140.615	149.392
MSTRG.1463|LOC119619962	36249.8	41503.4	28373.5	80794.9	46050.5	55476.8	57210.6	80658.5	111745
MSTRG.1463|LOC119619963	4889.67	7403.3	4153.8	9129.84	4272.18	5730.39	5819.53	8812.53	11487
MSTRG.1464|LOC119619960	7729.64	7520.32	6891.01	12221.4	4660.67	4666.24	6904.98	11141.3	24560.2
MSTRG.1556|KLHL8	21.7251	13.8626	21.3085	16.7865	13.1309	11.746	17.8782	18.6402	18.2547
MSTRG.1561|AFF1	35.9513	13.8343	30.6469	42.0863	91.1956	31.3226	211.372	258.448	86.9827
MSTRG.1559|HSD17B11	26.3788	33.9839	29.5544	8.57313	10.6488	9.47921	11.6394	12.7966	9.12733
MSTRG.1563|PTPN13	148.943	76.2088	174.695	108.693	146.121	102.108	136.414	144.61	145.725
MSTRG.1555|NUDT9	46.7101	52.6184	48.8964	27.9976	27.783	27.9224	32.4973	29.1438	30.3464
STRG.1559|LOC103235940	0.195826	0.141599	0.256499	0.29976	0	0	0.279347	0.221907	0.234034
MSTRG.1572|ABCG2	6.78478	4.58782	6.56449	2.69784	2.88239	3.60622	2.70035	2.73686	3.51051
MSTRG.1576|LOC103235947	0.645072	1.01952	0.455999	0.239808	0.640531	1.23642	0.372462	0.295876	0.156023
MSTRG.1569|PPM1K	2.97194	0.807117	3.89499	4.25659	6.72558	2.3698	5.68005	6.2134	1.63824
MSTRG.1582|HERC6	1.85458	1.52927	1.6245	6.05515	5.28438	6.69727	14.2467	19.232	26.0558
MSTRG.1584|HERC5	0.172787	0	0	1.91846	1.12093	2.16373	1.48985	2.51495	2.34034
MSTRG.1583|LOC103235956	1.88914	1.18944	1.4725	1.4988	1.84153	1.95766	2.51412	2.88479	4.05659
MSTRG.1585|PIGY	2.71852	0.977036	0.1995	19.1247	21.8581	0	0.744924	3.25464	1.01415
MSTRG.1585|PYURF	63.5972	75.6707	66.1674	17.9256	23.2993	39.5654	43.2987	43.8637	39.0057
MSTRG.1588|HERC3	23.8677	14.1175	24.6714	10.9712	14.8123	9.68528	14.526	15.7554	14.6661
MSTRG.1589|NAP1L5	15.332	16.5105	16.492	7.494	7.76644	7.62458	7.35613	12.057	10.2975
MSTRG.1578|LOC119621181	19.0181	34.8193	18.753	7.97361	7.92658	7.83065	7.72859	6.58325	4.52466
gene-GPRIN3|GPRIN3	5.51767	2.05319	4.15149	1.31894	1.12093	0.412139	1.58296	3.18067	1.01415
MSTRG.1591|FAM13A	20.4695	13.5511	19.9025	15.8273	19.1359	13.2915	13.1293	15.7554	1.32619
MSTRG.1592|LOC103235964	0.40317	0.637197	0.313499	0.359712	0.720598	0.927314	0.186231	0.591752	0.234034
MSTRG.1594|TIGD2	10.9317	8.75085	12.084	6.83452	8.16677	7.93368	9.40467	10.0598	8.81528
MSTRG.1590|SNCA	21.0109	29.92	18.164	9.1127	5.44452	9.27314	7.26301	11.909	7.09903
MSTRG.1560|SPP1	2030.88	2429.49	2152.92	152.638	149.564	150.431	269.569	268.878	226.311
MSTRG.1565|LOC119621176	0.472285	0.906236	0.902498	0.899279	0.960797	0	0.372462	1.03557	0.702102
MSTRG.1567|PKD2	152.894	100.592	187.805	64.0287	69.0973	75.2154	72.1645	69.6049	44.3104
MSTRG.1580|CCSER1	0.414689	0.0849597	0.389499	0.719424	1.4412	0.412139	2.04854	0.739691	0.390057
MSTRG.1596|SMARCAD1	41.3307	51.967	53.9219	38.1294	96.5601	76.6579	80.2656	65.9064	73.0966
MSTRG.1599|BMPR1B	5.9554	4.47454	6.87799	13.6091	14.2518	12.9824	9.31155	10.5036	9.5954
gene-UNC5C|UNC5C	0.40317	0.297359	0.360999	4.55635	4.80398	2.16373	1.2105	1.77526	2.80841
MSTRG.1598|PDLIM5	72.9508	46.0623	71.9148	59.1126	54.205	42.0382	44.4161	41.5706	47.2749
gene-STPG2|STPG2	0.126711	0.198239	0.133	0.419664	0.400332	0.824279	0.279347	0.295876	0.312045
gene-LOC103235998|LOC103235998	1.05976	0.722157	0.664999	1.85851	0.640531	0.824279	1.67608	1.55335	1.32619
MSTRG.1600|RAP1GDS1	50.3847	31.7183	64.7709	88.7289	56.7671	81.3975	52.424	57.9917	43.5303
gene-LOC103236002|LOC103236002	1.5666	2.16647	2.128	4.73621	3.84319	3.91532	2.70035	2.51495	4.21261
MSTRG.1604|TSPAN5	127.022	122.356	135.185	66.4867	66.6953	69.6516	38.3636	43.6417	39.4737
MSTRG.1606|EIF4E	0.691149	0.382318	0.569999	1.25899	1.52126	1.54552	1.39673	0.81366	0.936136
MSTRG.1617|LOC103236017	1.85458	1.51511	1.292	5.57553	2.72226	1.64856	3.07281	1.77526	3.58852
MSTRG.1603|LOC119621287	37.2414	60.7037	37.9334	19.4844	23.3794	22.8737	20.113	20.8593	16.5384
MSTRG.1607|TRMT10A	18.0966	12.0501	16.815	13.669	17.8548	14.9401	10.8945	10.1338	10.2975
MSTRG.1609|LOC103236027	3.306	1.64255	2.76449	5.75539	3.68306	4.4305	4.37643	1.99716	5.22676
MSTRG.1612|METAP1	10.4709	20.9001	13.167	11.5108	52.8438	9.68528	53.0758	39.2776	26.8359
MSTRG.1615|ADH5	122.518	144.375	121.961	57.7337	64.2133	72.7426	63.2254	69.7528	53.8278
MSTRG.1611|LOC103236697	58.5864	91.0909	59.3749	29.1367	36.19	34.4136	33.6147	39.3515	30.7365
MSTRG.1620|LAMTOR3	33.4631	19.8664	18.6105	26.3789	7.84651	23.0798	15.8296	11.0214	12.2478
MSTRG.1620|DNAJB14	43.0125	29.6226	27.3979	29.976	31.2259	36.0622	33.7078	36.4667	38.4596
MSTRG.1610|LOC103236032	529.904	749.557	593.321	289.808	276.549	335.172	173.66	162.288	135.974
gene-BANK1|BANK1	0.311017	0.339839	0.256499	0.359712	0	0.309105	0	0	0.234034
MSTRG.1621|PPP3CA	106.667	117.499	134.368	111.75	112.013	34.9288	94.326	56.2905	56.0122
MSTRG.1622|SLC39A8	113.256	95.7637	113.563	27.0983	35.4694	30.8074	32.3111	32.4724	32.2967
MSTRG.1626|LOC119621339	0.207345	0.0991196	0.265999	0.179856	0.400332	0.618209	0.465578	0.147938	0.0780114
MSTRG.1627|NFKB1	61.9385	57.6735	66.8799	172.122	122.261	148.988	234.279	198.385	259.466
gene-LOC103236048|LOC103236048	0.184306	0.283199	0.313499	0.479616	0.640531	0.824279	0.558693	0.147938	0.156023
MSTRG.1623|MANBA	34.5344	19.8806	34.6464	30.9352	25.0608	29.1589	30.3557	20.3415	25.7437
MSTRG.1631|UBE2D3	236.88	193.127	57.3704	202.038	177.667	228.325	284.933	214.658	237.857
MSTRG.1632|LOC119621366	2.15408	2.05319	1.6815	4.4964	2.32193	4.7396	3.72462	3.1067	3.12045
MSTRG.1632|CISD2	61.8809	72.8104	60.4864	29.3165	36.6704	28.7467	32.0317	31.141	29.0982
MSTRG.1628|SLC9B2	2.81067	2.42135	5.45299	4.4964	4.96412	6.8003	3.72462	8.28453	1.87227
MSTRG.1628|SLC9B1	0.115191	0.311519	0.417999	0.779376	0.640531	1.03035	0.0931155	0	0
MSTRG.1628|BDH2	20.6884	30.3448	96.3583	31.235	46.1183	43.3777	35.9426	43.3459	11.3897
gene-CXXC4|CXXC4	0.184306	0.495598	0.228	0.119904	0.240199	0	0	0	0.390057
MSTRG.1636|CENPE	84.0898	36.5043	66.0724	51.6786	52.1232	44.408	17.0401	33.9518	20.1269
MSTRG.1634|TET2	19.7093	7.98621	22.0115	75.7193	61.3309	42.9655	66.3914	63.6134	107.188
gene-ARHGEF38|ARHGEF38	0.218864	0.0991196	0.1995	0	0	0	0	0	0.624091
MSTRG.1635|PPA2	89.953	122.03	91.8078	40.8872	43.5561	47.0869	40.1328	39.2776	35.9632
MSTRG.1637|INTS12	18.3961	19.8522	19.0475	13.789	14.0917	14.4249	13.5949	16.1253	17.6306
MSTRG.1638|GSTCD	19.4904	41.0355	21.375	45.3237	52.3634	43.3777	38.7361	46.0827	42.9843
MSTRG.1641|LOC119621433	0.863936	0.750477	0.892998	0.59952	0	0	0.465578	0.295876	0.234034
MSTRG.1642|TBCK	38.0708	1.34519	1.406	0.899279	1.201	0.824279	0	1.40541	0.0780114
MSTRG.1643|AIMP1	68.8269	96.5142	67.2409	82.4939	89.1139	96.9558	57.3592	69.0871	67.0118
MSTRG.1640|NPNT	386.871	502.621	365.084	307.913	356.296	318.79	299.273	320.36	315.322
MSTRG.1644|LEF1	11.8878	14.2449	12.502	5.51558	9.36777	6.18209	5.68005	6.65722	6.1629
MSTRG.1647|PAPSS1	101.806	93.8238	89.1478	76.6186	89.7545	81.3975	79.3344	72.4897	66.2316
MSTRG.1648|LOC103236677	2.81067	4.31878	3.07799	1.4988	1.36113	1.64856	0.558693	1.55335	1.09216
MSTRG.1649|SGMS2	119.004	74.6229	117.382	73.7409	75.1824	65.4271	77.2859	71.4541	79.6496
MSTRG.1651|LOC119621455	0.13823	0.0141599	0.1045	0.119904	0	0	0	0	0
MSTRG.1649|CYP2U1	14.3759	44.2357	30.3524	14.8081	6.96578	20.607	10.0565	16.9389	30.3464
MSTRG.1652|HADH	108.234	141.373	125.276	39.1486	57.6478	15.8674	44.5092	39.4995	37.8355
MSTRG.1645|RPL34	241.764	323.583	170.287	3.77697	8.24684	26.48	16.3883	138.174	50.7854
MSTRG.1645|OSTC	85.2532	118.051	92.2828	14.7482	13.6113	19.9888	14.3398	33.2121	39.1617
MSTRG.1666|SEC24B	71.2114	56.1725	67.1649	54.4963	28.6638	26.2739	67.6019	37.3544	26.0558
MSTRG.1666|MCUB	31.0556	48.4553	34.0194	2.51798	3.52292	7.1094	10.4289	1.84923	1.56023
MSTRG.1670|CASP6	17.4861	31.5342	19.228	11.5108	11.4495	13.0854	10.5221	13.9802	5.69483
MSTRG.1670|PLA2G12A	4.42335	10.2376	5.72849	5.09592	3.76312	5.97602	4.65578	6.73118	2.88642
MSTRG.1657|CFI	4.93019	6.71181	5.84249	5.63548	8.08671	5.76995	4.74889	4.14227	7.72312
MSTRG.1659|GAR1	52.3315	67.6421	58.2064	42.6258	46.0382	55.2267	34.2665	35.949	39.3177
MSTRG.1660|LOC103236111	0.126711	0.0849597	0.1045	0.29976	0	0	0	0	0
MSTRG.1661|RRH	0.345574	0.311519	0.237499	0.29976	0.480398	0.927314	0.186231	0.517783	0.312045
MSTRG.1663|LRIT3	0.184306	0.198239	0.152	2.45803	1.60133	0	0.558693	0.517783	1.01415
gene-LOC103236707|LOC103236707	0.714187	0.523918	0.921498	0.479616	0.800664	1.03035	0.83804	0	0.780114
MSTRG.1656|PITX2	13.7193	13.9334	14.782	13.1894	11.0492	11.746	10.8945	9.3201	12.0137
gene-LOC103236124|LOC103236124	2.28079	1.88327	1.6815	0.779376	2.08173	1.13338	1.67608	1.70129	1.32619
gene-EGF|EGF	0.702668	0.353999	0.398999	0.779376	0.720598	0	0	0	0.390057
MSTRG.1653|ELOVL6	21.6445	22.5568	28.5094	31.235	18.8957	25.9648	39.7603	22.5606	26.9139
MSTRG.1655|FAM241A	2.59181	2.57711	2.94499	2.69784	3.52292	5.66692	4.65578	2.51495	3.82256
MSTRG.1665|AP1AR	20.1009	15.6751	20.349	24.8201	22.6588	18.4432	21.2303	19.7497	20.751
MSTRG.1671|TIFA	1.71635	1.57175	1.5675	3.1175	2.00166	2.0607	2.70035	3.25464	2.18432
MSTRG.1672|ALPK1	5.3564	4.74358	5.59549	9.95203	8.64717	8.24279	18.8093	16.1992	26.2118
MSTRG.1674|LOC103236132	1.8661	2.70455	1.254	1.6187	1.84153	2.0607	1.11739	1.70129	1.17017
MSTRG.1675|ZGRF1	4.65374	5.56486	6.53599	12.4101	1.201	13.7036	13.0362	11.3912	13.2619
MSTRG.1676|LARP7	67.41	104.316	69.4163	64.928	58.1282	55.0206	53.3552	48.1539	43.7644
MSTRG.1705|ANK2	10.6207	2.98775	12.578	3.29736	33.2276	26.3769	52.1447	5.39974	6.63096
gene-UGT8|UGT8	3.04105	2.15231	3.43899	3.05755	1.4412	2.88498	1.58296	1.10954	0.624091
MSTRG.1677|LOC119621668	0.933051	1.14696	1.14	0.179856	0.400332	0.20607	0.372462	0.0739691	0.390057
MSTRG.1677|LOC119621669	0.184306	0.495598	0.19	0.179856	0.320266	0.103035	0.465578	0	0
MSTRG.1678|LOC119621673	0.26494	0.155759	0.228	0.179856	0.320266	0	0	0	0.156023
gene-LOC119621674|LOC119621674	0.195826	0.254879	0.0759998	0.239808	0.480398	0.309105	0.0931155	0.517783	0.390057
gene-TRAM1L1|TRAM1L1	2.61485	2.59127	2.46049	1.13909	1.04086	0.824279	1.39673	1.99716	1.48222
MSTRG.1688|CAMK2D	72.1214	48.8518	65.6544	46.9424	44.5169	58.2147	109.597	82.8453	101.259
MSTRG.1689|LOC103236146	5.86325	4.88518	5.06349	2.93765	3.04252	2.0607	1.11739	5.2518	3.66653
MSTRG.1688|ARSJ	13.1894	11.8236	4.45549	26.199	32.6671	44.305	28.6796	29.1438	27.8501
MSTRG.1691|LOC103236150	0.161268	0.212399	0.152	0.839327	0.560465	1.03035	0.465578	0.591752	0.390057
gene-LOC119621666|LOC119621666	0.253421	0.368159	0.1615	0	0	0.309105	0	0.147938	0
MSTRG.1680|LOC119624049	1.17495	1.37351	0.978498	1.79856	0.640531	1.54552	0.931155	0.887629	1.56023
MSTRG.1681|PRSS12	8.9619	7.74549	10.2505	0.539568	0.320266	1.03035	8.19417	0.369845	1.87227
MSTRG.1681|LOC119621682	0.368613	0.155759	0.436999	0	0.0800664	0.20607	0	0.221907	0.312045
MSTRG.1683|METTL14	39.8562	33.1909	40.5079	38.3093	37.1508	27.3042	41.2502	38.4639	52.8137
gene-MYOZ2|MYOZ2	0.172787	0.325679	0.313499	0	0	0	0	0.221907	0
STRG.1698|LOC119620454	0.218864	0	0.265999	0	0.400332	0	0	0	0
MSTRG.1684|SEC24D	139.025	114.936	144.846	65.2877	75.5026	56.6692	55.8693	63.9832	55.9341
MSTRG.1685|USP53	65.4633	38.8549	65.3029	78.597	74.702	62.13	70.7678	72.1198	91.5073
MSTRG.1686|CUNH4orf3	92.1071	148.58	101.555	32.494	37.2309	41.6261	42.1813	32.7683	26.5239
MSTRG.1694|PDE5A	24.5243	13.5086	23.0849	17.1463	17.5345	15.3522	22.2546	20.8593	23.7155
MSTRG.1696|LOC119621699	0.13823	0.198239	0.19	0	0.320266	0	0	0	0.156023
gene-NDNF|NDNF	0.126711	0.11328	0.19	1.01918	0.320266	0.721244	0	0.369845	0
MSTRG.1697|PRDM5	16.6567	9.20396	15.238	19.9041	19.0558	19.6797	21.5097	21.599	26.1338
MSTRG.1687|MAD2L1	135.465	43.6693	25.1654	11.0911	4.88405	33.0742	31.8455	31.2889	19.1908
MSTRG.1693|LOC119621713	29.6388	47.4925	28.7374	12.53	14.1718	15.1461	13.4086	11.835	7.72312
MSTRG.1699|ANXA5	622.932	760.332	655.575	337.59	364.062	365.568	336.519	321.839	263.756
MSTRG.1700|TRPC3	0.426208	0.594718	0.332499	0.179856	0.560465	0.721244	0	0	0
MSTRG.1704|BBS12	9.51482	7.29237	3.02099	1.73861	6.32525	0	8.19417	9.54201	5.07074
MSTRG.1703|CCNA2	111.644	128.374	154.346	63.4292	40.4335	34.7227	7.07678	6.2134	20.829
MSTRG.1702|EXOSC9	30.5488	36.4902	33.2974	37.5899	42.5953	49.7658	38.3636	40.0173	32.9208
MSTRG.1703|BBS7	3.22536	10.2093	8.34098	10.7914	4.16345	3.50318	5.30758	5.69562	19.3468
MSTRG.1723|KIAA1109	1.45141	21.2399	1.0165	0.659472	0.800664	83.5613	1.2105	3.03273	119.435
MSTRG.1710|SPRY1	2.52269	2.33639	2.73599	10.7314	8.96744	9.99438	7.35613	7.76675	7.72312
MSTRG.1737|SPATA5	11.5998	5.59318	11.1245	18.705	16.8139	16.3825	20.5785	20.0456	22.3112
MSTRG.1734|FGF2	51.4215	29.7359	47.8704	68.585	58.6086	55.1236	73.0957	68.3474	80.2737
MSTRG.1735|LOC119621741	0.287979	0.169919	0.351499	0.419664	0	0	0.931155	0.887629	0.702102
MSTRG.1736|NUDT6	1.0252	2.46383	1.558	0.239808	1.4412	0	0.0931155	0.517783	0.702102
MSTRG.1712|LOC103236222	1.31318	1.65671	0.959498	0.779376	1.201	1.64856	1.48985	1.47938	0.234034
MSTRG.1742|ANKRD50	58.1487	23.9161	57.3134	60.9112	56.0465	43.5837	43.7643	43.4198	40.0198
gene-FAT4|FAT4	0.506842	0.155759	0.588999	3.29736	6.24518	3.60622	3.44527	4.58608	3.58852
MSTRG.1714|INTU	6.35857	4.36126	7.28648	15.2878	17.0541	2.57587	13.3155	8.58041	14.1201
MSTRG.1708|HSPA4L	58.6094	53.9919	96.7478	77.338	26.0216	21.6373	71.6058	36.7626	33.8569
MSTRG.1709|LOC119621747	0.449247	0.198239	0.1615	1.91846	0.960797	0.20607	0.744924	0.369845	0.546079
MSTRG.1708|PLK4	69.0573	46.0198	64.3339	48.2613	39.4727	5.35781	30.3557	28.9219	28.0061
MSTRG.1717|ABHD18	3.52486	3.51167	2.77399	9.17265	8.64717	11.6429	9.49778	7.54484	8.34721
MSTRG.1716|MFSD8	13.4083	12.574	8.84448	7.79376	8.40697	10.2005	12.6637	8.95026	9.36136
MSTRG.1719|LARP1B	24.5243	23.548	24.4149	29.1367	40.8339	38.2259	39.2016	26.9247	37.9915
gene-LOC119621768|LOC119621768	0.27646	0.11328	0.152	0.539568	0	0	0.465578	0.221907	0.312045
MSTRG.1715|LOC119621771	3.57094	5.18254	3.37249	2.81774	5.76478	4.32746	6.79743	7.69278	7.02102
MSTRG.1715|LOC103236250	2.97194	4.00726	3.11599	1.43885	1.52126	1.75159	2.04854	3.40258	3.19847
MSTRG.1739|PGRMC2	122.368	113.464	114.788	55.5755	76.6236	61.5118	85.8525	31.8807	76.4511
MSTRG.1740|LOC103236249	2.33839	3.01607	1.6815	8.03356	3.36279	4.94567	6.70432	10.1338	11.6237
MSTRG.1746|SCLT1	21.4717	13.6643	17.442	8.81294	15.9332	23.2859	15.8296	1.9232	15.5243
MSTRG.1745|JADE1	166.705	122.384	172.463	364.688	216.259	265.727	306.443	310.448	375.625
MSTRG.1747|CUNH4orf33	6.4968	6.54189	5.14899	5.87529	3.84319	6.18209	4.28331	5.39974	5.14875
gene-PCDH10|PCDH10	4.30816	2.39303	4.31299	3.89688	3.76312	6.38816	2.32789	1.33144	2.7304
MSTRG.1729|PABPC4L	8.09796	5.60734	8.82548	7.13428	6.64551	4.12139	4.74889	3.77242	6.94301
MSTRG.1722|LOC119621785	7.89062	11.158	8.16998	8.39327	11.2093	8.861	8.84597	8.21057	7.64511
MSTRG.1744|LOC103236261	53.7599	84.4216	50.7964	30.6954	22.5787	23.4919	26.9104	24.1139	18.0986
gene-LOC119621834|LOC119621834	0.5414	0.637197	0.569999	0	0.320266	0	0.279347	0	0
MSTRG.1728|SLC7A11	190.815	82.7366	193.553	74.5203	70.2182	51.8265	83.3384	72.2678	91.4293
MSTRG.1730|ELF2	41.8836	33.998	42.6074	53.1774	54.205	36.6804	41.902	38.5379	42.2041
MSTRG.1731|NOCT	32.173	31.0103	33.2214	186.87	173.504	165.886	214.538	257.116	261.416
MSTRG.1743|MGST2	2.30383	2.97359	2.34649	0.59952	0.800664	1.33945	0	0.295876	0
MSTRG.1752|LOC103236276	8.46657	10.2093	9.65198	1.31894	2.24186	2.16373	1.48985	5.2518	0.312045
MSTRG.1752|NDUFC1	41.9988	62.9551	39.2634	3.89688	16.0933	8.44886	13.0362	20.2675	11.4677
MSTRG.1753|NAA15	222.631	182.918	216.115	324.34	338.521	291.073	224.595	231.153	238.715
MSTRG.1756|LOC119621855	0.230383	0.212399	1.273	1.3789	1.12093	1.03035	0.0931155	0.739691	0.858125
MSTRG.1757|RAB33B	16.2881	13.4236	15.5135	15.6475	11.6897	14.4249	14.7123	14.424	17.6306
MSTRG.1727|SETD7	120.11	74.014	131.632	128.837	107.93	44.9232	87.9942	144.018	159.533
gene-MAML3|MAML3	3.75524	2.78951	4.17049	6.05515	6.88571	7.52154	6.51809	7.54484	7.02102
gene-LOC103236300|LOC103236300	0.126711	0.184079	0.1045	0.359712	0.160133	0.412139	0.0931155	0.0739691	0.312045
MSTRG.1759|SCOC	35.9167	45.326	45.1724	26.9184	31.2259	24.7284	31.6593	20.5634	28.2401
MSTRG.1761|CLGN	11.1966	11.7811	12.4545	5.93524	6.08505	5.66692	7.44924	5.32577	6.865
MSTRG.1762|LOC103236296	0.253421	0.509758	0.1805	0.539568	0	0.412139	0.372462	0.295876	0.312045
MSTRG.1764|ELMOD2	27.5308	17.8415	26.8944	10.6714	15.2927	9.27314	12.4775	21.3031	16.1483
MSTRG.1748|TBC1D9	61.0976	44.0657	67.0319	53.5971	60.3701	55.5358	59.5008	68.1255	64.2814
MSTRG.1751|ZNF330	33.0715	35.4423	37.4014	81.3548	77.9847	72.7426	68.533	75.9662	64.9054
MSTRG.1750|RNF150	86.9696	47.2517	86.9913	70.3237	67.4159	59.142	37.3393	32.8423	34.637
MSTRG.1758|IL15	11.0238	13.0555	10.317	3.47721	5.44452	4.53353	7.72859	9.39407	6.63096
MSTRG.1770|INPP4B	13.3277	8.51013	14.668	27.2781	28.5036	19.1645	18.3438	19.5278	16.9285
MSTRG.1769|USP38	67.0645	41.9276	65.2079	140.288	157.891	133.327	128.313	136.177	123.648
MSTRG.1773|LOC119621873	5.02235	0.877917	6.08949	3.17745	2.72226	2.78194	3.35216	2.21907	2.10631
MSTRG.1774|GAB1	113.153	39.7328	82.9823	63.0095	67.8163	57.4934	44.8817	81.292	78.8695
MSTRG.1776|LOC119621874	0.149749	0.0707997	0.114	0.29976	0.320266	0.309105	0.558693	0.221907	0.546079
MSTRG.1777|LOC119621886	0.598996	0.467278	0.731498	0.179856	0	0	0	0.517783	0.546079
MSTRG.1778|LOC103236317	6.85389	4.02142	7.04898	0.59952	0.640531	1.03035	0.558693	0.295876	1.48222
MSTRG.1779|SMARCA5	231.397	149.161	194.227	322.242	143.559	286.128	117.326	342.773	91.6633
gene-LOC119621911|LOC119621911	0.253421	0.481438	0.351499	0.179856	0.0800664	0.618209	0.186231	0.443814	0.234034
gene-LOC103236320|LOC103236320	0.218864	0.0991196	0.133	0.059952	0.560465	0.721244	0.279347	0.369845	0.156023
gene-LOC103236321|LOC103236321	0.495323	0.509758	0.655499	0.539568	0.960797	1.75159	1.11739	0.665722	0.624091
MSTRG.1780|ANAPC10	16.5876	20.8576	17.062	10.2518	12.3302	12.6733	9.68401	11.909	9.20534
MSTRG.1782|ABCE1	58.6555	116.862	34.0099	158.753	115.055	62.6452	100.099	84.9904	91.5073
MSTRG.1785|SMAD1	26.16	21.6222	26.8469	20.0839	20.5771	24.4193	30.7281	28.7	24.8856
MSTRG.1783|OTUD4	164.033	70.8564	153.453	234.532	223.545	187.42	220.591	220.946	222.41
MSTRG.1786|MMAA	6.03603	5.93302	6.35549	5.03596	3.44286	4.84264	4.00397	5.2518	3.58852
MSTRG.1787|LOC103236329	0.195826	0.0566398	0.303999	0	0	0	0.279347	0.221907	0
MSTRG.1788|CUNH4orf51	0.67963	0.821277	0.788498	0.779376	0.480398	0.309105	0.186231	0.739691	0.624091
MSTRG.1789|LOC119621926	2.45358	2.59127	1.596	1.67865	1.84153	2.16373	1.48985	1.55335	0.936136
gene-REELD1|REELD1	0.218864	0.127439	0.1045	1.43885	1.4412	0	1.02427	0.443814	0.780114
MSTRG.1792|ZNF827	103.2	63.7905	94.8763	69.9639	82.3883	117.151	117.326	106.146	123.18
MSTRG.1790|LSM6	85.9213	127.142	90.7153	46.5227	57.5678	54.5054	41.5295	39.4995	33.3108
MSTRG.1791|LOC103236336	0.886974	0.0424798	0.569999	0.659472	0	0.20607	0.372462	0.0739691	1.4042
MSTRG.1795|LOC103236346	1.70483	1.88327	1.577	1.25899	0.960797	1.64856	0.931155	1.47938	1.32619
MSTRG.1794|SLC10A7	7.44137	5.70646	8.46448	7.31414	7.52624	6.07906	8.28728	7.76675	6.55295
MSTRG.1797|TMEM184C	71.0616	48.5403	40.0424	51.0191	60.2099	34.5167	51.586	31.7327	57.8844
MSTRG.1798|PRMT9	20.1931	18.946	23.3129	13.669	5.36445	14.837	19.0887	20.7113	22.7013
MSTRG.1799|NR3C2	2.01585	1.67087	1.843	3.47721	3.84319	3.60622	3.63151	3.1067	2.7304
MSTRG.1801|ARHGAP10	52.5964	64.3286	58.1779	44.6642	44.4369	50.5901	42.8331	48.3018	41.034
MSTRG.1803|DCLK2	1.69331	3.21431	2.53649	8.51318	9.92824	2.57587	7.44924	3.47655	9.67341
MSTRG.1808|LRBA	129.613	55.7902	130.178	81.2949	93.0372	13.3945	92.1844	111.841	91.5853
MSTRG.1813|LOC103236366	4.36576	7.23573	4.40799	2.57793	3.12259	4.4305	3.53839	3.18067	3.27648
MSTRG.1805|LOC103236378	936.472	1180.5	920.833	721.162	808.03	870.851	778.725	814.177	673.628
MSTRG.1807|LOC119624027	0.334055	0.283199	0.19	0.539568	0.400332	0.309105	0.279347	0.665722	0.546079
gene-LOC119622015|LOC119622015	0.080634	0.169919	0.1045	0.59952	0.320266	0	0	0.295876	0.390057
MSTRG.1820|FAM160A1	12.3024	8.77917	13.737	34.4724	31.386	32.559	20.8579	22.2647	21.5311
MSTRG.1823|GATB	11.0814	21.4382	13.4235	10.012	22.899	16.2795	20.8579	11.1693	32.0627
gene-LOC103236399|LOC103236399	0.0691149	0.368159	0.1615	0.479616	0.880731	0.515174	0.465578	0.517783	0.702102
gene-TMEM154|TMEM154	0.172787	0.212399	0.256499	0	0.240199	0.309105	0	0.221907	0
MSTRG.1814|SH3D19	161.706	115.446	170.24	206.415	183.112	182.578	218.449	213.031	212.269
MSTRG.1825|FBXW7	48.5071	34.0263	47.7659	181.654	145	182.887	195.729	178.783	229.275
MSTRG.1826|LOC103236729	9.81431	4.4887	8.11298	7.01438	9.36777	7.72761	9.0322	14.7938	15.7583
MSTRG.1826|LOC119622029	0.0460766	0.410638	0.0284999	4.73621	0.880731	0.103035	0.83804	0.147938	0.0780114
STRG.1836|LOC119622035	0.161268	0.11328	0.237499	0.839327	0.240199	0.20607	0.279347	0.295876	0.468068
MSTRG.1816|FHDC1	0.67963	0	0.902498	2.93765	3.04252	15.2492	5.4007	2.66289	11.3116
gene-TIGD4|TIGD4	1.09432	0.707997	1.349	4.4964	1.76146	1.23642	2.32789	1.10954	2.57437
MSTRG.1818|ARFIP1	69.6217	59.1036	62.6999	36.151	63.7329	38.1229	65.9258	61.2464	67.7919
MSTRG.1824|MND1	22.9922	31.7608	25.9349	8.75299	9.68804	13.2915	6.33185	6.43531	6.08489
STRG.1844|LOC103236731	0.126711	0.240719	0.1425	0.29976	0	0	0.83804	0	0
MSTRG.1827|TRIM2	29.1319	17.9973	31.5969	16.4268	19.1359	15.6613	45.9991	27.2946	40.5659
MSTRG.1831|TMEM131L	14.2607	10.6908	14.573	11.271	12.6505	12.8794	8.3804	12.5747	6.94301
MSTRG.1836|LOC119618262	0.241902	0.283199	0.133	0.419664	0.400332	0.515174	0.465578	0	1.09216
gene-DCHS2|DCHS2	0.552919	0.254879	0.360999	3.83693	4.40365	2.67891	2.79347	0.887629	2.34034
MSTRG.1833|RNF175	18.2809	19.9938	15.409	6.47481	14.0116	10.7156	12.6637	18.8621	7.48909
MSTRG.1832|TLR2	11.8186	9.6146	12.673	14.2686	10.0083	12.1581	17.5057	15.2376	19.0348
MSTRG.1834|SFRP2	0.241902	0	0.133	0.239808	0.320266	0	0	0	0.624091
MSTRG.1837|PLRG1	86.1402	97.5762	68.3904	52.5179	27.0624	85.828	49.8168	83.659	22.3893
MSTRG.1840|MAP9	11.0353	7.16493	3.22999	5.09592	9.68804	4.94567	8.93909	10.8735	6.47494
MSTRG.1841|GUCY1B1	27.0585	23.5055	28.4239	13.0096	12.01	10.7156	8.28728	8.95026	8.2692
MSTRG.1842|CTSO	21.4371	20.1921	22.1065	5.81534	6.72558	7.83065	9.49778	10.7255	7.33307
MSTRG.1843|GLRB	34.0967	33.0635	32.2524	20.4436	25.8615	27.0982	19.368	20.0456	16.6164
gene-GASK1B|GASK1B	0.357094	0.141599	0.2185	0.59952	0	1.13338	1.48985	0.81366	0.624091
MSTRG.1845|PDGFC	55.05	65.8013	15.124	10.7314	9.2877	13.4976	12.4775	5.10387	29.7223
MSTRG.1846|TMEM144	10.805	9.31724	9.88948	3.95683	2.88239	4.01836	5.12135	7.10103	7.41108
MSTRG.1853|FNIP2	23.1765	11.4129	23.4174	54.1366	47.3193	43.6868	59.5939	61.0245	73.4087
MSTRG.1847|LOC103236449	0.760264	0.707997	1.0165	0.719424	1.201	0.618209	0	0.517783	0.546079
MSTRG.1849|CUNH4orf46	29.8922	26.2809	28.7184	14.2686	16.6538	16.4856	11.7326	9.76392	9.51738
MSTRG.1850|ETFDH	33.8548	37.3398	37.6864	18.2853	18.095	18.5463	18.8093	14.7938	17.9426
MSTRG.1851|PPID	67.4216	76.8177	75.4298	29.4964	49.0807	44.9232	32.6835	22.2647	27.8501
MSTRG.1858|LOC103238779	15.6776	17.5583	16.1975	8.39327	9.2877	11.3338	6.42497	6.95309	4.75869
MSTRG.1862|RAPGEF2	19.6747	22.8258	16.416	36.3309	52.5236	30.9105	30.2625	41.7185	25.1977
gene-NPY1R|NPY1R	0.5414	0.254879	0.465499	2.63789	1.36113	0.618209	1.39673	1.25747	1.4042
MSTRG.1860|FSTL5	91.6924	66.9624	96.1303	16.9664	16.5737	12.0551	4.46954	13.1665	3.97858
MSTRG.1859|NAF1	31.1939	63.3091	39.2634	47.3621	26.9023	69.0334	30.5419	31.8807	26.2898
MSTRG.1861|TMA16	9.52633	16.7654	7.91348	13.0695	11.2093	11.5399	12.6637	13.6843	6.47494
MSTRG.1865|MARCHF1	3.8474	3.61079	4.52199	19.1846	18.2551	14.0127	6.33185	9.61598	9.67341
MSTRG.1863|LOC103236479	7.83302	8.38269	4.64549	9.47241	7.36611	9.27314	6.42497	2.66289	6.24091
MSTRG.1864|TMEM192	7.522	16.9495	8.38848	5.33572	15.9332	4.4305	16.8539	10.0598	9.51738
MSTRG.1869|KLHL2	63.5511	44.264	65.8159	46.8225	44.0365	49.4567	42.0882	39.2776	36.8214
MSTRG.1878|MSMO1	182.993	207.443	133.465	35.4316	133.471	112.102	214.073	125.304	161.718
MSTRG.1879|LOC103236499	2.84523	3.89398	2.88799	2.09832	1.36113	1.75159	1.95543	1.9232	1.24818
MSTRG.1874|CPE	167.776	172.44	178.932	80.6953	92.4767	93.0405	109.876	95.1982	86.5146
MSTRG.1876|LOC119622152	0.518362	1.062	0.522499	0.359712	0.400332	0.515174	0.651809	0.369845	0.390057
MSTRG.1877|LOC119622151	30.2378	49.9421	26.5809	20.7434	22.2585	21.9464	16.6677	12.3528	14.1201
MSTRG.1880|LOC119622162	1.55508	3.01607	0	0	0	0	0	0	0
MSTRG.1881|TLL1	34.3962	19.4274	34.9029	30.9952	27.9432	19.7827	52.0516	20.8593	53.6718
gene-SPOCK3|SPOCK3	0.933051	0.566398	1.235	0	0	0	0	0	0
MSTRG.1882|DDX60L	2.75308	2.06735	2.033	1.91846	3.36279	3.81229	3.35216	6.28737	6.00687
MSTRG.1885|DDX60	0	0	0	45.3237	39.0724	44.8202	83.8971	112.877	111.166
MSTRG.1889|PALLD	125.927	92.3228	130.178	128.357	143.639	130.339	142.746	150.379	146.193
MSTRG.1895|CBR4	31.5509	27.1588	32.4899	10.7314	7.04584	8.13975	12.8499	11.2433	12.2478
MSTRG.1888|SH3RF1	38.6813	32.0156	40.0804	49.0407	81.7478	79.1308	54.6588	88.0232	58.4305
MSTRG.1897|NEK1	30.4912	13.8059	26.4859	20.8033	24.9007	14.5279	17.6919	9.46804	23.0914
MSTRG.1898|LOC103236518	28.0146	39.1098	30.1339	15.1079	18.0149	19.3706	19.9267	21.0812	20.2049
MSTRG.1896|CLCN3	226.271	127.17	240.055	203.357	222.505	176.293	228.785	163.694	224.673
MSTRG.1901|MFAP3L	14.134	11.7952	8.51198	9.2326	0	6.69727	4.46954	10.2817	7.5671
MSTRG.1903|AADAT	1.58964	3.18599	0.693498	0.539568	0	1.75159	0	2.36701	2.26233
gene-LOC103236524|LOC103236524	0.207345	0.311519	0.1235	0.119904	0.240199	0.20607	0.186231	0	0
gene-LOC119622187|LOC119622187	0.287979	0.212399	0.2185	0	0	0	0	0	0.312045
gene-LOC103236541|LOC103236541	0.172787	0.184079	0.19	0.179856	0.160133	0.20607	0.0931155	0.147938	0.156023
gene-LOC103236549|LOC103236549	1.23255	1.2036	1.3395	1.13909	0.880731	1.54552	0.651809	1.40541	0.858125
gene-HPGD|HPGD	2.05041	1.58591	1.7005	2.09832	1.68139	1.54552	1.02427	1.03557	0.390057
MSTRG.1916|FBXO8	25.3882	26.0543	25.7639	29.1367	26.9023	26.2739	27.1897	26.0371	26.6799
MSTRG.1917|CEP44	2.31535	3.96478	2.109	2.33813	7.92658	3.60622	5.02824	2.21907	6.00687
MSTRG.1923|WDR17	11.139	7.46229	11.001	4.67625	2.80232	3.40015	5.49382	6.13943	7.25506
MSTRG.1907|GALNT7	131.802	16.468	120.156	72.1822	19.6163	32.9712	13.5949	65.0188	49.6932
MSTRG.1904|HMGB2	266.783	278.101	287.735	138.849	145.24	135.388	93.2086	87.6533	87.2167
MSTRG.1905|LOC119622191	1.26711	3.00191	1.824	1.01918	1.60133	1.23642	1.11739	0	1.4042
MSTRG.1910|LOC119622192	24.2939	33.1909	22.648	15.5276	16.4136	17.4129	10.0565	11.983	11.3116
MSTRG.1911|LOC119622195	1.10584	0.523918	1.007	0.719424	1.201	0.618209	0.465578	0.665722	0.390057
MSTRG.1912|SAP30	16.4839	19.8381	17.917	17.0264	17.2943	16.7947	12.3844	11.909	9.90744
MSTRG.1914|LOC103245886	23.7755	34.4936	27.8539	15.4077	15.8532	16.8977	9.87024	11.4652	10.8436
MSTRG.1928|VEGFC	12.1642	14.5706	12.635	72.0023	78.305	77.5852	103.544	95.4201	86.9827
MSTRG.1929|LOC103236564	3.46726	4.50286	2.95449	0.359712	0.720598	0.309105	0.83804	1.10954	1.17017
MSTRG.1919|ASB5	3.91651	3.83734	4.59799	4.67625	3.92325	4.22443	3.16593	2.44098	4.29062
MSTRG.1922|SPCS3	84.9537	189.46	70.8318	50.3596	33.8681	32.9712	95.3503	40.1652	37.2114
MSTRG.1926|NEIL3	18.3615	18.8469	19.8075	8.33332	7.28604	9.06707	5.77316	6.73118	6.55295
gene-LOC103236568|LOC103236568	0.218864	0.141599	0.1235	0.419664	0.640531	0	0	0.739691	1.17017
MSTRG.1925|AGA	15.7236	24.5109	16.397	5.93524	5.44452	7.31547	6.89055	8.21057	3.82256
MSTRG.1927|LOC103236578	0.67963	0.991196	0.560499	0.479616	1.12093	0.412139	0.279347	0.295876	0.156023
gene-LOC119622303|LOC119622303	1.3823	1.45847	1.7005	0.539568	0	0.721244	0.651809	0.81366	0.234034
gene-LOC119620558|LOC119620558	0.910013	0.906236	0.664999	0	0.320266	0	0	0.295876	0
MSTRG.1930|DCTD	27.9224	57.9	44.3079	29.3165	48.1199	39.3593	36.0357	26.0371	52.5016
MSTRG.1945|TENM3	3.74372	49.7014	2.31799	7.6139	0.560465	2.0607	14.4329	2.29304	11.2336
MSTRG.1947|LOC119620176	2.62637	1.91159	2.55549	1.6187	3.36279	0.824279	1.58296	1.99716	1.71625
MSTRG.1932|LOC103236597	19.9166	20.5461	20.7765	40.8872	37.1508	31.9408	35.9426	29.8835	36.5873
gene-LOC103236599|LOC103236599	4.04322	3.51167	2.88799	3.29736	1.92159	2.78194	2.51412	2.51495	3.74454
MSTRG.1933|ING2	26.5056	36.8017	28.6804	20.0839	22.0983	25.5526	21.1372	21.0812	21.4531
MSTRG.1934|LOC119619659	0.253421	0.141599	0.360999	0.59952	0.320266	0.927314	0.372462	0.221907	0.234034
MSTRG.1935|WWC2	232.779	115.404	227.458	190.048	156.61	117.46	154.386	181.15	214.609
MSTRG.1938|CLDN22	0.115191	0.127439	0.1045	0.659472	0.400332	1.33945	0.186231	0.443814	0.702102
gene-LOC119618112|LOC119618112	0.241902	0.240719	0.332499	0.479616	0.800664	0.20607	0.651809	0.221907	0.546079
MSTRG.1940|RWDD4	36.3199	38.1469	34.4279	21.4029	17.0541	18.4432	16.8539	17.6046	19.5028
MSTRG.1942|TRAPPC11	48.0233	34.6211	48.5829	25.0599	24.5804	20.5039	33.5216	37.5763	37.6795
MSTRG.1939|STOX2	0.748745	0	0.398999	0.239808	2.64219	5.15174	0.372462	0.443814	0.156023
MSTRG.1949|IRF2	41.4804	33.2475	39.7289	25.7194	28.1834	24.5223	35.5701	32.6204	41.8921
MSTRG.1951|LOC119619662	0.13823	0.0283199	0.1235	0.119904	0.400332	0	0	0.295876	0.156023
MSTRG.1955|PRIMPOL	13.8806	15.9583	13.4425	6.41486	4.32359	6.90334	4.28331	5.39974	6.47494
MSTRG.1954|CASP3	60.9248	59.9249	60.9329	20.6834	24.9807	17.1038	22.534	16.791	17.9426
MSTRG.1956|CENPU	46.8484	54.5583	49.2479	19.9041	18.2551	22.6677	14.0604	12.7966	9.36136
MSTRG.1962|SLC25A4	56.0637	70.3041	61.4269	35.6115	36.11	39.9775	33.3354	33.36	26.6799
MSTRG.1957|ACSL1	170.944	89.1793	197.068	109.832	126.905	95.6163	186.79	198.459	176.306
MSTRG.1963|CFAP97	9.37659	5.06926	16.1405	8.57313	11.7698	8.13975	16.8539	16.717	11.0776
MSTRG.1964|SNX25	23.6258	18.2946	24.3769	20.7434	20.8973	19.5766	17.1333	14.9418	19.6589
MSTRG.1965|LOC103236625	0.829379	0.665517	1.007	0.839327	0.320266	0.412139	0.372462	0.443814	1.24818
MSTRG.1970|CUNH4orf47	0.564438	0.481438	0.303999	0.839327	0	0	0.558693	0	0.234034
MSTRG.1971|CCDC110	3.27144	2.93111	3.09699	2.15827	3.12259	2.57587	4.65578	4.14227	2.96443
MSTRG.1966|LOC103236624	0.195826	0.198239	0.19	0	0	0	0	0.295876	0
MSTRG.1968|ANKRD37	0.933051	0.651357	0.902498	1.13909	0.640531	1.44249	0.372462	0.591752	0.546079
MSTRG.1969|UFSP2	18.7647	27.8668	20.6055	17.2062	21.698	20.813	20.4854	13.9802	19.5028
MSTRG.1972|LOC119622419	0.149749	0.184079	0.0949998	0.539568	0	0	0	0.369845	0.156023
MSTRG.1958|TLR3	31.574	25.8844	35.5204	4.73621	6.16511	8.24279	8.84597	9.68995	8.11318
gene-SORBS2|SORBS2	0.080634	0.0991196	0.0949998	1.19904	1.12093	0.824279	0.465578	0.295876	1.4042
MSTRG.1959|FAM149A	4.83804	3.29927	7.84698	1.73861	9.92824	8.44886	0	1.47938	0.546079
MSTRG.1961|CYP4V2	22.2435	17.7141	21.5935	8.15347	12.9708	6.59423	11.8257	10.7995	13.73
gene-LOC119622466|LOC119622466	0.080634	0.0991196	0.0759998	1.79856	1.04086	1.54552	1.2105	0.665722	1.09216
MSTRG.1975|FRG1	30.6755	42.0126	31.1219	32.1942	29.0641	39.0502	31.2868	30.3273	30.6585
MSTRG.1978|FAT1	368.14	197.333	316.815	198.321	313.38	370.925	286.889	302.09	285.288
MSTRG.1980|ZNF10	6.04755	4.0639	6.09899	26.3789	25.301	21.5343	21.9753	20.4894	28.7862
MSTRG.1981|ZNF891	5.67894	6.40029	3.42949	0	0	0	0	4.29021	0
MSTRG.1982|ZNF268	16.9562	11.3138	16.891	15.1079	23.2993	15.0431	17.5057	11.1693	11.2336
MSTRG.1983|ZNF140	19.8014	18.4504	18.734	26.6786	17.4545	11.746	34.0803	21.3031	31.9847
MSTRG.1984|ZNF84	4.40031	3.38423	3.79999	7.07433	16.0933	14.0127	5.95939	26.7028	19.8149
MSTRG.1984|ZNF26	10.4479	8.36853	10.0985	20.2038	13.9316	10.9217	14.2467	12.5008	18.5667
MSTRG.1986|ZNF605	16.1498	9.91196	18.278	14.5084	20.6571	16.7947	12.3844	21.3771	31.5946
MSTRG.1987|LOC119618228	0.241902	0.0707997	0.209	0.239808	0.320266	0.20607	0.186231	0.221907	0.780114
MSTRG.2005|LOC103239445	0.0575957	0.212399	0.171	1.67865	1.36113	1.23642	2.9797	0.665722	2.88642
MSTRG.2007|LOC103239443	14.468	6.24454	10.184	6.1151	0.960797	4.7396	7.35613	7.61881	12.4818
gene-GALNT9|GALNT9	1.24407	1.41599	1.216	0.899279	2.48206	0.721244	1.30362	0.81366	1.71625
gene-P2RX2|P2RX2	0.161268	0.311519	0.237499	1.25899	0.560465	0.721244	1.02427	0.961598	1.17017
MSTRG.1990|CHFR	32.173	38.5575	27.3694	7.79376	21.2977	7.93368	24.4894	24.8536	39.3177
MSTRG.1992|GOLGA3	73.1351	94.4185	75.0593	95.3236	69.4976	121.478	105.034	129.002	103.989
MSTRG.1995|ANKLE2	265.62	237.689	277.152	301.498	283.035	327.96	290.055	297.43	274.288
MSTRG.1999|PGAM5	179.399	226.885	194.645	117.506	126.585	145.897	91.4394	81.6618	68.572
MSTRG.2000|LOC103239453	0.13823	0.396478	0.303999	0.839327	0	0	1.02427	1.03557	0.780114
MSTRG.1999|PXMP2	8.32834	13.4661	7.92298	6.71462	9.2877	6.38816	8.10105	8.58041	7.87915
MSTRG.2001|POLE	149.945	75.7557	139.83	63.1894	65.4943	58.4208	43.7643	52.2222	47.7429
MSTRG.2002|LOC119622569	2.73004	4.58782	2.99249	1.73861	0.560465	2.88498	3.63151	2.81082	2.10631
MSTRG.1993|LRCOL1	0.207345	0.240719	0.522499	0	0	0	0	0	0
MSTRG.2008|LOC103239448	0	8.32605	6.09899	0	4.96412	22.9768	0.0931155	14.6459	5.69483
MSTRG.2008|FBRSL1	34.5805	56.569	48.6494	83.4531	40.1933	48.3233	63.0392	68.3474	73.9548
MSTRG.2012|LOC103239433	4.19297	1.26024	3.49599	4.97601	1.52126	1.64856	1.67608	16.0513	6.31892
MSTRG.2009|LOC119622614	0.230383	0.240719	0.750498	1.13909	5.44452	5.25478	1.30362	0.517783	4.52466
MSTRG.2009|NOC4L	29.9267	49.05	37.0594	17.0264	5.52458	23.698	33.2422	14.0541	15.8363
MSTRG.2011|DDX51	10.8741	12.0926	9.06298	7.67385	11.0492	15.5583	16.2952	19.3799	38.2256
MSTRG.2013|PUS1	36.4466	40.1434	42.6929	29.8561	44.5169	55.0206	14.3398	40.0173	40.0198
gene-MMP17|MMP17	0.840898	1.21776	0.740998	0.839327	2.08173	1.44249	1.30362	1.70129	1.79426
MSTRG.2016|LOC103239431	132.896	68.1093	160.616	215.947	208.173	186.493	170.495	246.391	227.871
MSTRG.2015|ULK1	86.8774	69.4262	84.1983	71.4028	64.6136	63.4695	57.8247	77.5196	83.8622
gene-LOC103239420|LOC103239420	0.241902	0.0849597	0.417999	0	0.240199	0.309105	0	0	0
gene-ADGRD1|ADGRD1	1.24407	1.14696	1.71	2.93765	3.76312	2.0607	1.11739	2.21907	1.4042
MSTRG.2022|LOC103239423	54.9924	75.5999	51.4804	60.9711	114.815	76.864	163.79	175.603	87.9188
MSTRG.2020|STX2	24.1441	2.66207	18.7435	2.9976	1.201	2.3698	0.0931155	7.175	5.30477
MSTRG.2018|RAN	766.634	869.831	885.104	554.376	631.083	615.942	457.383	291.364	306.741
MSTRG.2027|GLT1D1	0.910013	0.991196	0.968998	1.01918	5.12425	0.309105	7.26301	3.03273	0.390057
MSTRG.2029|SLC15A4	39.9945	46.3738	35.2259	38.2494	35.8698	46.0566	29.9832	28.5521	50.3173
gene-LOC103239354|LOC103239354	0.103672	0.283199	0.1615	1.3789	1.76146	0.927314	0.279347	0.369845	1.32619
MSTRG.2026|DHX37	57.5727	48.4836	58.0639	80.9352	83.0289	98.7074	101.31	112.433	107.5
MSTRG.2024|TMEM132B	21.3335	11.9935	23.9874	8.45323	0	23.698	5.68005	3.47655	7.02102
MSTRG.2024|AACS	174.895	208.703	180.975	67.6858	66.3751	134.77	160.159	124.934	113.663
MSTRG.2023|LOC103239356	178.869	104.316	162.44	69.0647	39.8731	82.737	74.3993	17.3088	63.9693
MSTRG.2030|SCARB1	55.1767	67.2597	58.0069	24.3405	26.6621	29.571	51.3066	44.9732	39.2397
MSTRG.2031|UBC	424.653	468.453	456.94	1263.85	685.609	839.013	685.237	713.875	634.7
MSTRG.2032|SNRNP35	22.566	31.7466	26.2959	14.928	14.2518	15.4552	13.4086	11.5392	15.7583
MSTRG.2034|RILPL1	48.5762	61.5108	53.3614	71.7625	78.305	84.4886	70.954	77.0018	64.3594
MSTRG.2035|RILPL2	53.2876	69.5112	56.8004	28.0575	18.6555	31.3226	33.4285	29.0698	30.8925
MSTRG.2042|KMT5A	62.6526	65.7163	62.2724	100.479	87.993	88.816	85.6663	85.3603	101.025
MSTRG.2045|ZNF664	288.762	190.678	285.351	181.055	152.687	131.266	158.855	151.563	183.561
MSTRG.2046|CCDC92	54.7735	68.1093	59.4604	25.4796	21.8581	20.2979	27.1897	28.7	26.6799
MSTRG.2047|DNAH10	7.95973	8.56677	7.30548	5.87529	7.36611	6.28513	24.3963	7.02706	10.5315
MSTRG.2048|ATP6V0A2	28.1874	16.5247	27.7874	31.235	22.8189	25.0375	21.4166	29.3657	19.9709
MSTRG.2048|TCTN2	24.0059	30.0757	23.8164	8.15347	5.52458	9.58224	14.2467	17.3827	13.0279
MSTRG.2036|GTF2H3	20.6999	19.0876	35.8339	5.63548	16.5737	18.5463	29.3314	21.8209	22.3112
MSTRG.2037|EIF2B1	68.8269	83.2888	95.9308	38.7889	37.2309	48.4264	47.2096	36.9845	45.9487
MSTRG.2038|DDX55	12.9936	11.6253	23.6834	28.9568	9.20764	34.7227	26.0723	13.3884	15.2122
MSTRG.2038|TMED2	392.043	402.397	381.424	207.074	210.174	191.336	169.377	152.82	151.108
MSTRG.2052|PITPNM2	24.2939	27.7818	27.0179	9.1127	18.095	17.619	19.8336	32.8423	7.80114
MSTRG.2043|LOC119622812	0.472285	0.297359	0.398999	3.47721	3.04252	1.95766	1.58296	1.9232	3.4325
MSTRG.2044|SBNO1	25.296	8.63757	12.179	38.4292	29.9448	151.049	12.7568	147.05	147.441
MSTRG.2040|CDK2AP1	110.353	144.658	109.801	83.5131	87.5927	85.725	78.1239	68.4214	50.9414
MSTRG.2050|CUNH12orf65	4.91868	13.5652	3.16349	8.51318	10.2485	9.27314	4.28331	8.95026	12.5598
MSTRG.2051|MPHOSPH9	47.5856	35.8247	45.2104	21.2829	23.0591	21.7404	21.5097	19.5278	21.9992
MSTRG.2059|ABCB9	10.2636	11.9652	10.3455	12.1702	4.48372	10.5096	12.4775	0.81366	11.7017
MSTRG.2057|ARL6IP4	57.1235	91.4166	65.6924	37.2901	31.5462	39.9775	8.28728	24.3358	24.7296
MSTRG.2058|OGFOD2	10.5861	12.0501	9.93698	5.21582	2.24186	7.1094	6.23874	7.10103	9.36136
MSTRG.2053|VPS37B	48.8297	57.0504	29.8869	30.0959	31.5462	79.6459	65.3671	58.9533	72.1605
MSTRG.2054|HIP1R	79.5167	86.9279	108.642	49.88	65.094	73.6699	64.9946	47.0443	54.6079
MSTRG.2055|CCDC62	0.0115191	0.127439	0.0759998	6.41486	2.40199	2.0607	2.04854	4.14227	8.11318
MSTRG.2055|DENR	141.662	49.3332	146.822	12.5899	17.0541	25.2435	17.0401	31.9546	64.9054
MSTRG.2076|ZCCHC8	32.8296	21.8205	34.0764	60.9711	54.9256	59.6572	67.9743	74.8567	53.2037
MSTRG.2074|KNTC1	128.485	64.0737	116.489	61.9903	70.3784	51.6205	49.165	41.7185	44.7005
MSTRG.2075|RSRC2	12.8554	56.5973	35.2449	332.793	70.6186	68.4151	101.682	81.292	79.5716
MSTRG.2086|VPS33A	38.8541	31.874	42.5409	23.5012	25.9415	22.5646	28.1209	27.6644	28.7862
MSTRG.2088|CLIP1	141.098	101.739	180.699	270.144	277.59	178.765	322.273	384.343	416.269
MSTRG.2083|ORAI1	31.885	44.7737	32.1954	15.5875	16.2535	20.71	18.0644	14.8678	16.1483
MSTRG.2060|NCOR2	532.392	371.189	533.709	832.673	804.908	478.803	390.899	34.3956	527.981
MSTRG.2062|LOC103239347	1.03672	0.821277	0.978498	0.59952	0.800664	0.824279	0.465578	0.961598	0.468068
MSTRG.2068|LRRC43	0.391651	0.11328	0.1235	0	0.160133	0	0	1.70129	0.234034
gene-LOC119619677|LOC119619677	0.714187	1.01952	0.683999	0.719424	1.201	1.54552	0.744924	1.55335	1.24818
MSTRG.2067|DIABLO	94.1805	108.324	107.331	72.7217	80.3867	87.3736	37.3393	70.6405	62.6431
MSTRG.2068|B3GNT4	0.725706	1.44431	1.0545	7.07433	5.04418	3.19408	2.88658	3.1067	3.74454
MSTRG.2070|RHOF	20.0088	36.4194	30.1909	20.2038	31.7864	24.2132	8.93909	24.0399	21.6872
MSTRG.2071|LOC119623243	0.195826	0.297359	0.1235	0.059952	0	0.412139	0	0.0739691	0
MSTRG.2072|TMEM120B	25.25	26.9889	26.9609	16.8465	20.7372	18.2372	17.2264	17.2348	16.7724
MSTRG.2103|LOC119620572	1.19799	1.21776	1.026	0.59952	0.640531	1.44249	0.651809	1.10954	1.09216
MSTRG.2093|KDM2B	8.86974	13.2395	28.7944	12.6499	3.44286	7.1094	20.5785	30.3273	19.5028
MSTRG.2096|RNF34	53.829	58.5089	54.5584	40.1678	38.2717	42.8625	38.6429	35.4312	38.1476
MSTRG.2084|P2RX4	49.7627	68.2226	55.7269	16.6067	16.9741	17.722	23.5582	26.1111	24.8856
MSTRG.2066|CAMKK2	28.1758	24.171	30.9604	25.4796	26.1817	21.4312	27.8415	29.4397	31.5946
MSTRG.2080|ANAPC5	116.551	147.603	115.985	53.1774	60.3701	52.8569	38.8292	50.9647	41.112
MSTRG.2063|OASL	0	0	0	14.928	31.306	31.6317	52.6103	60.8765	66.0756
MSTRG.2064|HNF1A	0.287979	0.198239	0.133	0.479616	0	0.824279	0.931155	0.221907	0.780114
MSTRG.2063|CUNH12orf43	26.0909	26.3658	28.7279	3.77697	25.301	22.1525	24.3031	13.3144	21.8432
MSTRG.2065|LOC119623398	0.633553	0.382318	0.360999	0.179856	0	0.20607	0	0.443814	0.780114
MSTRG.2099|SPPL3	55.8563	62.9551	57.4939	78.2373	110.091	94.2769	96.8401	103.039	86.4366
MSTRG.2100|LOC103239267	2.62637	3.56831	2.57449	1.25899	1.84153	1.13338	1.30362	1.1835	1.09216
MSTRG.2078|ACADS	40.5128	55.8468	42.3794	17.9856	16.4136	18.1341	30.5419	30.5492	31.5946
MSTRG.2079|UNC119B	217.597	190.437	234.602	102.578	107.769	97.471	105.872	100.08	92.4435
MSTRG.2101|MLEC	920.887	719.552	1011.34	439.208	454.377	426.873	353.932	357.123	323.045
MSTRG.2109|COX6A1	159.863	164.255	170.781	62.1102	79.1056	87.7857	78.8688	77.8894	57.3383
MSTRG.2104|PLA2G1B	0.0691149	0.0849597	0.0284999	1.13909	0.400332	1.23642	0	0	0.234034
gene-SIRT4|SIRT4	4.90716	5.4799	4.17049	2.93765	2.96246	2.67891	3.91085	3.32861	4.05659
MSTRG.2110|MSI1	32.3803	39.4921	41.4674	75.4196	53.6445	55.3297	48.5132	58.7314	70.2102
MSTRG.2089|CABP1	2.7646	4.31878	3.38199	4.43645	3.84319	5.76995	3.91085	6.65722	6.31892
MSTRG.2090|LOC103239260	0.287979	0.127439	0.152	0.539568	0.640531	0	0	0.295876	0.702102
MSTRG.2092|POP5	32.0808	66.6933	17.385	31.9544	40.2734	32.2499	37.6187	34.5436	24.9636
MSTRG.2097|RNF10	296.814	267.92	238.174	188.009	285.197	396.684	327.301	294.767	144.087
MSTRG.2098|COQ5	23.741	55.2804	43.6239	26.199	26.0216	32.0438	44.7886	34.4696	42.5162
MSTRG.2098|LOC103239256	0.218864	0.0991196	0.19	0.419664	0.320266	0	0.465578	0.221907	1.71625
MSTRG.2106|DYNLL1	178.547	274.83	189.515	93.8248	114.175	112.823	83.7108	88.541	74.5008
MSTRG.2107|LOC119623544	0.253421	0.0707997	0.209	0.239808	0	0	0.372462	0.443814	0.624091
MSTRG.2107|SRSF9	200.859	290.548	203.338	107.014	88.4734	96.5437	88.3666	89.7245	92.0534
MSTRG.2108|GATC	33.4055	31.9448	32.6609	28.8968	20.1767	23.698	20.113	22.1907	22.2332
MSTRG.2107|TRIAP1	0.886974	8.35437	0.550999	3.77697	1.4412	1.54552	6.33185	3.03273	4.60267
MSTRG.2119|PRKAB1	41.5035	47.9881	44.4789	37.3501	38.8322	43.1716	34.9183	33.582	25.2757
MSTRG.2118|HSPB8	51.2602	59.3726	52.6394	74.2805	71.5794	68.9303	71.5127	67.9776	73.5647
MSTRG.2123|CIT	119.592	60.9727	131.09	61.6906	59.6495	54.7115	31.2868	1.10954	30.2684
MSTRG.2120|SUDS3	85.7946	68.5341	90.8008	56.5347	44.9973	49.7658	55.6831	56.4384	57.4944
MSTRG.2126|VSIG10	33.9008	28.2349	33.6109	27.458	31.306	24.9344	27.1897	29.7356	30.8925
MSTRG.2127|LOC103239219	0.218864	0.184079	0.228	0.899279	1.12093	1.03035	0.744924	0.739691	0.780114
MSTRG.2128|TAOK3	10.7934	11.951	12.1695	10.6115	11.6897	11.6429	11.4532	11.7611	10.9996
MSTRG.2121|PEBP1	136.928	191.06	145.046	64.868	74.8621	67.2818	52.2378	49.7072	40.6439
gene-NOS1|NOS1	0.230383	0.0424798	0.228	2.33813	1.84153	1.85463	1.86231	0.887629	1.56023
MSTRG.2115|BICDL1	336.209	364.817	306.555	215.767	167.659	210.088	239.586	246.539	251.821
MSTRG.2111|PXN	396.339	154.004	487.966	393.705	272.626	36.4743	248.991	195.87	334.045
MSTRG.2105|RPLP0	1581.24	1450.5	1659.67	1228.84	1411.33	2145.08	1723.38	1899.45	1414.5
MSTRG.2113|GCN1	436.829	243.891	455.961	520.503	525.636	484.779	486.342	493.448	471.891
MSTRG.2112|RAB35	70.693	82.6091	79.5908	89.0287	83.6694	81.2945	76.0754	72.6376	70.0542
MSTRG.2124|WSB2	74.4828	87.9049	76.5318	108.753	105.367	124.672	128.686	114.43	63.5012
MSTRG.2125|RFC5	24.0289	43.202	43.3389	17.1463	13.3711	23.3889	8.00793	7.54484	3.74454
MSTRG.2130|KSR2	3.45574	0.679677	4.31299	6.47481	5.12425	2.67891	4.56266	6.58325	7.02102
MSTRG.2129|FBXO21	108.326	94.2486	81.4908	52.5179	67.0957	60.7906	52.5171	78.4812	68.962
gene-HRK|HRK	3.38663	3.17183	3.46749	5.69544	3.52292	4.63657	5.95939	5.76959	7.09903
MSTRG.2132|TESC	4.73437	17.0627	6.11799	5.09592	4.80398	4.94567	7.07678	3.47655	1.63824
MSTRG.2134|FBXW8	10.7013	8.12781	23.2179	4.13669	14.2518	8.55189	5.02824	3.62448	9.20534
MSTRG.2135|RNFT2	1.57812	1.38767	2.65999	1.6187	0.720598	0	2.51412	0.961598	2.41835
MSTRG.2137|SPRING1	165.231	144.559	169.546	209.652	204.41	168.05	186.883	195.87	180.518
gene-LOC103239194|LOC103239194	0.172787	0.198239	0.114	0.239808	0.320266	0	0	0	0.156023
gene-LOC119623822|LOC119623822	0.564438	0.792957	0.569999	0	0	0	0	0	0
MSTRG.2140|TBX3	21.034	18.6345	19.5035	30.3357	25.7814	27.4073	23.7445	21.2291	21.9212
MSTRG.2142|MED13L	132.079	50.82	138.947	210.671	215.379	215.137	221.615	106.072	230.68
MSTRG.2144|RBM19	119.834	130.668	133.342	190.707	178.468	160.528	135.39	134.18	131.449
MSTRG.2145|SDSL	7.85606	11.8377	8.31248	6.29496	4.40365	8.34582	8.19417	10.2817	8.65926
MSTRG.2147|LOC119623828	0.0575957	0	0.0569999	0.959231	0.400332	1.13338	0.931155	1.40541	2.34034
MSTRG.2149|PLBD2	4.82652	2.54879	5.51949	1.91846	2.08173	0	0.931155	0.887629	1.17017
MSTRG.2154|SLC8B1	13.1203	14.1741	12.901	8.03356	5.28438	4.63657	8.28728	8.43247	9.90744
MSTRG.2155|TPCN1	11.4155	25.9552	8.65448	2.39808	2.00166	4.12139	23.6513	1.62732	1.56023
MSTRG.2151|RASAL1	0.103672	0	0	0.539568	2.24186	2.16373	5.68005	1.10954	0
MSTRG.2152|DTX1	2.05041	1.79831	1.387	2.63789	2.64219	3.81229	3.25904	3.69845	4.29062
MSTRG.2153|OAS1	4.61918	5.64982	4.12299	1.91846	0.800664	6.4912	10.5221	13.5363	13.0279
MSTRG.2160|CFAP73	5.3564	8.15613	5.07299	7.85371	7.28604	2.0607	4.65578	5.0299	7.17704
MSTRG.2157|IQCD	5.64438	7.07997	6.19399	2.21822	2.48206	1.75159	2.9797	2.36701	2.0283
MSTRG.2158|RITA1	39.7526	50.0129	41.3724	38.9688	38.592	43.8928	32.0317	35.2832	25.4317
MSTRG.2159|DDX54	142.803	185.07	179.778	83.3932	261.497	38.6381	113.88	83.2152	46.4948
gene-RPH3A|RPH3A	0.172787	0.127439	0.1615	0.779376	0	0	0.465578	0.443814	0.624091
gene-OAS2|OAS2	4.21601	3.12935	4.01849	2.03837	2.16179	0.824279	6.05251	4.29021	6.865
MSTRG.2150|OAS3	116.839	116.069	144.362	88.669	68.9372	46.4687	99.9129	127.449	92.9895
MSTRG.2161|PTPN11	147.215	4.75774	70.0718	51.9784	43.2359	45.7475	60.3389	33.508	46.1827
MSTRG.2162|TRAFD1	58.1602	58.2257	56.4584	64.8081	41.7146	48.3233	61.4562	41.1268	70.6783
MSTRG.2170|HECTD4	61.7311	28.3057	69.3593	145.863	140.436	24.9344	179.154	195.648	167.022
gene-LOC103239142|LOC103239142	0.172787	0.226559	0.19	1.01918	1.12093	0.721244	1.2105	1.03557	0.858125
MSTRG.2169|NAA25	25.3421	57.3903	31.9579	37.3501	20.0967	36.8865	68.9055	52.666	15.2122
MSTRG.2164|ERP29	246.636	334.189	261.952	121.882	133.631	144.043	179.713	175.75	136.442
MSTRG.2166|TMEM116	0.218864	0.0707997	0.171	0.119904	0	0.20607	0.372462	0.443814	0.156023
gene-CUX2|CUX2	1.30166	1.30271	1.3775	1.6187	1.4412	2.16373	2.23477	2.88479	3.66653
MSTRG.2174|PHETA1	20.9994	21.0275	20.805	42.8657	37.6312	39.0502	38.3636	27.7384	37.4454
MSTRG.2192|MAPKAPK5	15.3781	41.7577	11.248	15.8273	11.5296	7.21244	13.3155	46.0088	17.2405
MSTRG.2193|LOC119623830	12.7517	12.9139	12.8535	13.729	11.0492	8.55189	13.688	15.0897	17.2405
MSTRG.2192|ACAD10	7.79846	8.00037	6.37449	1.25899	2.48206	0.412139	2.79347	6.13943	6.1629
MSTRG.2163|LOC103239136	3.97411	5.84806	4.04699	21.4029	21.6179	21.2252	16.3883	15.0897	17.0845
MSTRG.2192|ALDH2	56.3632	73.3768	46.7589	3.65707	7.52624	11.6429	32.1249	22.2647	14.1981
MSTRG.2194|LOC103239527	35.3523	29.7076	35.6249	68.7049	63.0923	53.6812	65.7396	53.5536	63.8913
MSTRG.2195|LOC103239133	0.207345	0.368159	0.171	0.359712	1.201	0.927314	0.744924	0.221907	0
MSTRG.2194|ATXN2	30.0535	21.3532	25.7734	64.3884	82.2282	63.9846	83.804	80.9222	95.0178
MSTRG.2173|SH2B3	64.5418	83.926	67.3929	177.038	230.351	207.718	149.264	302.164	260.246
MSTRG.2175|PPP1CC	8.121	10.6483	9.29098	9.35251	10.809	19.3706	11.5463	7.84072	7.64511
MSTRG.2177|HVCN1	0.27646	0.693837	0.389499	0.539568	0.400332	0.824279	0.931155	0.295876	0
MSTRG.2178|TCTN1	2.81067	3.73823	3.03999	2.63789	1.60133	2.3698	1.76919	3.47655	2.7304
MSTRG.2179|LOC103239117	87.6146	40.1434	94.5153	51.9184	54.0448	27.8194	35.5701	29.5876	28.8642
MSTRG.2176|LOC103239108	0.241902	0.297359	0.256499	0.419664	0.320266	0.927314	0.372462	0.739691	0.0780114
MSTRG.2180|ANAPC7	92.3605	105.931	64.1819	66.9064	70.6986	79.3368	81.6623	87.8013	67.0898
STRG.2223|LOC103239107	0.080634	0.127439	0.1805	1.01918	1.12093	3.09105	1.02427	0.295876	1.01415
MSTRG.2183|RAD9B	1.61268	1.34519	1.292	1.67865	2.80232	0.721244	1.86231	0.961598	1.63824
MSTRG.2182|PPTC7	74.9781	58.6505	75.3443	107.314	103.045	81.2945	80.2656	96.5296	102.741
MSTRG.2184|VPS29	83.4562	106.695	91.0858	21.7626	34.1884	33.2803	32.5904	28.626	35.4952
MSTRG.2184|LOC119624043	0.518362	0.396478	0.133	0.239808	0	0.103035	0.651809	0.739691	0.624091
MSTRG.2185|FAM216A	26.1369	30.7696	23.1134	22.422	18.8957	15.5583	13.5949	10.0598	10.5315
MSTRG.2186|GPN3	36.412	67.0615	61.3604	7.25419	35.7897	14.0127	34.7321	9.91185	18.4887
MSTRG.2186|ARPC3	21.7712	95.6787	91.1808	5.03596	53.004	2.3698	44.6954	12.2789	40.7999
STRG.2230|LOC103239105	0.13823	0.141599	0.1045	0.839327	0.800664	0.927314	0.651809	0.369845	0.780114
MSTRG.2187|CUNH12orf76	0	7.77381	6.36499	5.57553	0	0	0	0	11.3897
MSTRG.2190|IFT81	21.9555	15.0803	23.7404	17.6259	15.9332	9.99438	20.3923	14.9418	25.1977
MSTRG.2191|ANKRD13A	51.3754	47.6341	53.6369	56.5347	45.5578	45.8505	40.8777	39.4255	48.055
MSTRG.2188|ATP2A2	120.26	260.331	111.919	171.523	232.833	63.5725	397.417	368.292	145.179
MSTRG.2205|LOC103239096	58.1717	58.4522	62.1679	55.8752	49.2408	56.257	49.6306	54.3673	70.2102
MSTRG.2204|GIT2	9.03101	23.7321	6.81149	6.77457	11.4495	25.9648	98.7024	31.8067	12.4038
MSTRG.2202|LOC103239093	45.6619	57.2911	54.1974	41.187	42.195	45.2323	50.2824	36.2448	41.424
gene-TRPV4|TRPV4	0.345574	0.651357	0.541499	0.179856	0	0	0	0	0
MSTRG.2198|FAM222A	4.10082	3.9931	4.93999	6.95443	5.52458	7.00637	4.09708	4.73402	4.68068
MSTRG.2199|MVK	23.4069	37.4814	30.6089	14.8081	13.211	22.0495	20.6716	22.1167	21.9212
MSTRG.2200|MMAB	18.9375	25.1905	22.249	15.8273	12.2502	20.607	15.8296	16.0513	21.4531
gene-FOXN4|FOXN4	0.702668	0.339839	0.512999	0.419664	0	0.515174	0	0	0
MSTRG.2215|ACACB	33.9815	21.3249	36.1189	14.6283	14.0116	17.619	15.4572	15.3116	17.0065
MSTRG.2207|UBE3B	92.9365	80.2727	73.9288	33.2733	52.5236	29.8801	34.639	59.5451	50.3953
MSTRG.2208|KCTD10	86.2669	80.6267	36.3659	161.571	157.331	149.298	144.702	129.816	143.853
MSTRG.2206|UNG	100.804	118.009	109.573	44.0647	45.3176	47.7051	35.2908	31.7327	30.2684
MSTRG.2210|ALKBH2	6.93453	11.2855	7.48598	4.55635	5.20432	5.46085	7.63547	6.65722	7.87915
MSTRG.2211|USP30	27.7611	24.4967	28.1199	67.1462	68.3767	61.4088	73.9337	69.9008	66.5437
MSTRG.2221|ISCU	47.3437	77.7664	61.0564	22.7218	30.0249	36.4743	14.3398	33.2861	27.616
MSTRG.2222|FICD	15.8849	14.8113	16.3115	6.83452	7.28604	4.94567	8.28728	8.95026	8.50324
MSTRG.2214|SSH1	69.2186	55.068	84.0748	143.225	137.954	79.3368	215.283	219.022	221.63
MSTRG.2217|CORO1C	120.709	71.9467	96.5008	60.6714	123.462	256.557	216.959	81.8098	102.429
MSTRG.2217|SELPLG	0.207345	0.141599	0.303999	2.09832	2.32193	1.03035	4.09708	4.14227	6.08489
MSTRG.2225|LOC103239056	0.149749	0	0	0.59952	0.880731	1.54552	1.11739	0	0.936136
gene-WSCD2|WSCD2	8.35138	7.44813	8.14148	4.43645	4.72392	4.53353	4.65578	4.51211	6.08489
MSTRG.2224|SART3	83.3641	56.5265	102.163	24.5803	64.1332	104.889	86.6905	89.3546	88.4649
MSTRG.2226|LOC103239044	0.840898	1.1328	0.854998	2.09832	2.32193	2.78194	2.04854	1.77526	1.95028
MSTRG.2229|LOC119623833	0.414689	0.481438	0.332499	0.179856	0.320266	0	0.83804	1.33144	0.780114
MSTRG.2230|BTBD11	27.093	19.5832	27.0084	20.2638	18.6555	21.3282	15.8296	14.35	14.1981
MSTRG.2227|PRDM4	28.579	30.5147	29.3454	48.2014	54.1249	51.8265	50.0961	55.6247	53.9058
MSTRG.2228|PWP1	155.555	173.119	159.4	85.3716	121.14	114.678	96.4677	92.4613	87.6067
MSTRG.2232|CRY1	49.037	42.1966	44.7449	123.681	129.307	120.448	82.0348	84.6206	101.415
MSTRG.2232|MTERF2	5.22969	5.94718	2.1755	3.89688	3.76312	1.44249	2.60723	0.739691	1.32619
MSTRG.2233|TMEM263	87.1308	82.1135	86.3263	35.3117	38.9123	37.6077	45.5335	37.7982	38.3816
MSTRG.2234|LOC119619686	0.933051	0.623038	0.864498	0.659472	0.880731	1.13338	0.558693	0.665722	1.63824
MSTRG.2239|RFX4	0	0	0.114	1.79856	0.880731	1.03035	1.48985	0.961598	1.79426
MSTRG.2236|RIC8B	41.9873	43.0462	41.8949	57.374	53.4043	47.4991	51.586	48.8935	69.1961
MSTRG.2241|LOC103239035	0.345574	0.467278	0.379999	0.239808	0.640531	0.618209	0.279347	0.295876	0.0780114
MSTRG.2243|TCP11L2	1.09432	0.311519	0.968998	3.29736	5.36445	1.85463	2.421	2.66289	3.4325
MSTRG.2242|POLR3B	44.2566	50.636	74.2518	41.0671	51.2425	48.4264	35.5701	50.299	51.9556
STRG.2279|LOC103239022	0.875455	0.538078	0.750498	7.43404	6.32525	4.94567	5.77316	4.95593	5.61682
MSTRG.2235|CKAP4	236.592	247.615	246.781	150.899	167.019	148.679	140.698	149.861	124.974
gene-LOC119620623|LOC119620623	0.161268	0.467278	0.2185	0	0	0.412139	0.279347	0.221907	0
gene-LOC103239020|LOC103239020	0.13823	0.155759	0.1045	0	0.320266	0	0	0	0
MSTRG.2245|NUAK1	60.8211	54.7565	44.2414	114.988	131.789	55.1236	110.063	54.2193	140.498
MSTRG.2247|APPL2	22.5315	38.7274	11.0485	9.17265	16.0933	5.56388	13.5949	14.1281	23.1694
MSTRG.2246|CUNH12orf75	551.111	885.067	379.334	170.324	125.784	185.772	178.875	171.016	90.2591
MSTRG.2248|LOC119623834	1.60116	1.2036	0.959498	1.73861	0.480398	0.412139	1.76919	2.07113	4.60267
MSTRG.2250|ALDH1L2	5.92084	3.69575	7.30548	4.31654	5.84485	3.19408	5.12135	4.73402	6.00687
MSTRG.2253|SLC41A2	19.9627	12.4324	20.71	23.5012	19.296	19.9888	24.3963	24.9276	27.772
MSTRG.2251|CUNH12orf45	10.9547	14.6839	5.95649	0.29976	6.32525	7.62458	5.49382	6.65722	6.47494
MSTRG.2252|LOC103239004	0.311017	0.0849597	0.1805	0	0.160133	0	0.372462	0.517783	0
MSTRG.2254|CHST11	36.0089	34.5927	33.0314	65.5874	39.6329	58.4208	52.3309	51.5564	46.0267
MSTRG.2249|LOC103238990	0.299498	0.141599	0.228	3.29736	2.80232	1.03035	1.95543	1.9232	3.74454
MSTRG.2257|WASHC4	255.621	137.96	80.0373	232.913	70.9388	145.588	79.7069	46.1567	53.0477
MSTRG.2270|NFYB	46.0651	47.7898	46.9679	89.2685	95.4392	89.8464	84.5489	86.3959	79.4156
MSTRG.2271|HCFC2	12.4868	8.68005	12.4925	37.0503	36.5904	32.0438	30.1694	28.1822	37.9135
MSTRG.2265|TXNRD1	368.267	406.688	551.198	340.048	291.121	360.519	431.59	503.877	394.503
MSTRG.2266|EID3	1.87762	1.43015	1.235	2.57793	1.84153	1.54552	2.9797	3.40258	3.58852
MSTRG.2259|LOC103238971	6.60047	8.69421	6.83049	1.79856	2.96246	3.60622	1.02427	1.33144	1.48222
gene-PAH|PAH	0.322536	0.311519	0.2185	0	0	0	0.558693	0.591752	0.390057
MSTRG.2285|NT5DC3	1.30166	0.0849597	0.313499	2.63789	1.201	3.09105	2.88658	3.03273	4.44665
MSTRG.2286|STAB2	13.7769	12.7581	14.687	7.7338	7.36611	6.4912	7.72859	9.83788	12.9499
MSTRG.2288|LOC119623837	4.71133	5.39494	3.93299	1.4988	1.12093	1.85463	1.2105	1.40541	1.17017
MSTRG.2282|WASHC3	26.5056	41.2338	30.3239	10.0719	15.0525	16.2795	24.7687	23.818	21.9992
MSTRG.2279|PMCH	0.334055	0.410638	0.370499	0	0	0	0.0931155	0	0
MSTRG.2280|LOC103238955	31.7813	26.7906	31.4639	15.5875	14.8123	16.7947	7.91482	7.76675	7.25506
MSTRG.2281|NUP37	56.0061	74.3539	53.4564	29.4364	34.7488	18.3402	24.955	26.185	18.8787
MSTRG.2283|DRAM1	20.3198	19.8098	14.4115	18.1055	22.4186	21.6373	31.9386	30.7711	19.3468
MSTRG.2274|GLT8D2	2.6494	3.11519	3.01149	4.55635	3.12259	5.76995	3.35216	2.36701	1.56023
MSTRG.2275|TDG	37.2068	40.5966	36.6509	67.9855	65.3342	60.1724	72.3508	75.0786	71.0683
MSTRG.2276|CUNH12orf73	15.9771	23.6046	16.188	16.0671	15.7731	16.5886	16.947	16.9389	17.5526
MSTRG.2277|HSP90B1	1773.8	986.042	1698.1	693.944	591.451	589.05	512.135	581.027	535.158
MSTRG.2258|LOC103238978	0.552919	0.396478	0.398999	8.15347	6.40531	5.46085	3.25904	2.73686	2.10631
MSTRG.2290|GNPTAB	57.9068	30.2173	57.4654	25.8992	31.4661	25.5526	33.8009	41.5706	35.8852
MSTRG.2293|SYCP3	0.564438	0.311519	0.209	0	0.160133	0	0.931155	0.443814	0.858125
MSTRG.2294|CHPT1	77.5469	95.5655	78.8878	61.9903	75.3425	72.1244	62.108	66.2763	56.0122
MSTRG.2297|ARL1	90.1949	93.3424	91.0098	55.1558	60.5302	54.4024	52.3309	57.8438	56.7143
MSTRG.2298|UTP20	117.449	70.12	119.253	130.096	146.361	117.151	108.666	108.143	113.975
MSTRG.2307|NR1H4	1.19799	1.51511	1.463	2.27817	2.00166	3.81229	1.39673	1.70129	1.48222
MSTRG.2304|GAS2L3	4.31968	0.792957	7.64748	6.83452	5.92491	0	0.744924	0	2.34034
MSTRG.2300|ANO4	0.161268	0.297359	0.341999	0.359712	0	0	0	0	0.468068
MSTRG.2302|LOC103238940	5.66742	8.60925	5.34849	2.39808	2.88239	3.19408	2.70035	2.29304	1.71625
MSTRG.2303|LOC119623839	0.391651	0.467278	0.465499	0.239808	0.320266	0.412139	0.465578	0.665722	0.702102
gene-LOC103239522|LOC103239522	3.80132	3.07271	2.86899	1.91846	2.00166	1.33945	1.30362	2.51495	3.82256
MSTRG.2308|ACTR6	24.6971	22.5426	23.5219	18.3453	13.5312	12.8794	9.5909	16.791	8.03517
MSTRG.2309|SCYL2	26.5286	12.9988	35.1119	177.937	135.232	83.1491	172.264	33.1381	95.0178
MSTRG.2310|DEPDC4	1.6818	1.98239	1.938	1.43885	1.76146	0	0	0.665722	1.56023
MSTRG.2311|UHRF1BP1L	114.42	60.1231	110.01	132.674	140.997	113.647	74.8649	131.665	130.513
gene-LOC119618261|LOC119618261	0.345574	0.254879	0.237499	0	0.400332	0.618209	0.186231	0	0.156023
gene-LOC119623841|LOC119623841	0.368613	0.184079	0.1615	0.29976	0	0	0.465578	0.221907	0
MSTRG.2316|NEDD1	92.372	69.1572	89.3093	51.4987	50.7621	49.3537	37.898	42.976	45.9487
gene-CFAP54|CFAP54	1.58964	0.863757	0.968998	0.959231	0	2.98801	2.04854	1.62732	2.0283
MSTRG.2317|ANKS1B	3.76676	2.83199	4.10399	5.39568	4.40365	3.60622	6.42497	6.36134	6.865
MSTRG.2318|LOC119620261	21.1837	12.9139	20.444	6.83452	7.92658	6.90334	9.77713	8.3585	11.5457
MSTRG.2321|APAF1	24.5703	13.4095	24.4719	60.5515	49.8013	43.0686	52.0516	46.7484	56.0122
MSTRG.2322|LOC103238922	123.243	120.459	124.963	71.5826	67.0156	68.5182	53.2621	50.0031	41.19
MSTRG.2313|SLC25A3	492.939	736.515	394.734	542.505	749.422	710.013	517.722	480.503	375.313
MSTRG.2314|LOC119624066	0.13823	0.0707997	0.152	0.359712	0.800664	0.309105	0.744924	0.295876	0.390057
MSTRG.2315|TMPO	352.751	241.427	221.017	164.808	104.727	162.28	122.074	64.2791	54.6079
MSTRG.2331|HAL	0.299498	0.297359	0.351499	2.21822	3.04252	1.85463	2.70035	1.77526	4.21261
MSTRG.2332|CDK17	22.2435	14.0325	25.8114	90.4076	75.0222	78.3065	58.5697	65.4626	38.3036
MSTRG.2334|ELK3	483.366	510.296	366.167	150.839	158.772	84.9007	110.156	98.3049	116.393
MSTRG.2326|LTA4H	120.732	135.511	125.248	49.94	52.9239	60.8936	55.3106	58.5095	43.8424
MSTRG.2329|AMDHD1	4.25057	4.16302	3.63849	2.39808	3.12259	3.40015	4.28331	4.29021	6.39693
MSTRG.2330|CCDC38	0.184306	0.198239	0.427499	0.719424	0.720598	0.721244	0.931155	0	0.780114
MSTRG.2328|SNRPF	115.79	174.521	120.792	48.3812	50.2817	55.5358	32.6835	31.5848	25.8218
MSTRG.2335|NTN4	80.0811	63.9038	88.1503	36.6906	32.507	31.3226	31.7524	34.0258	27.772
MSTRG.2339|USP44	29.5236	19.6682	27.8729	11.9304	17.8548	15.8674	18.6231	16.5691	21.5311
MSTRG.2340|METAP2	254.297	330.068	264.593	206.774	228.189	266.654	188.745	176.046	200.957
gene-LOC103238881|LOC103238881	0.218864	0.325679	0.246999	0	0	0.515174	0.372462	0.295876	0.156023
STRG.2373|LOC103238879	0.0575957	0.212399	0.152	0	0	0.412139	0	0	0.156023
MSTRG.2353|LOC119623848	0.207345	0.141599	0.1425	0.419664	0	0.309105	1.02427	0.295876	0.858125
MSTRG.2343|VEZT	132.09	93.1583	107.093	97.7217	111.853	91.701	99.6336	86.3959	88.4649
MSTRG.2341|FGD6	38.7504	23.2081	38.2849	44.5443	46.8389	35.2379	52.0516	59.9889	65.6856
MSTRG.2350|TMCC3	5.42552	3.82318	6.14649	14.5683	6.32525	12.5703	17.1333	15.0897	14.3541
MSTRG.2346|NR2C1	10.1944	20.8293	24.6904	24.8201	30.9857	23.1828	29.8901	29.0698	40.7219
MSTRG.2348|NDUFA12	55.9255	41.7577	24.0064	22.7218	23.2993	33.8985	26.4448	21.525	14.7441
MSTRG.2364|CEP83	12.2679	9.23228	12.8535	11.5707	11.1292	9.37617	11.0807	14.1281	14.9002
MSTRG.2366|PLXNC1	1.07128	0.226559	1.178	7.07433	0.960797	4.32746	3.81774	10.2077	12.8719
MSTRG.2363|LOC119623845	0.380132	0.523918	0.379999	0.179856	0.0800664	0.103035	0.0931155	0.369845	0.390057
MSTRG.2354|CRADD	8.44353	10.9598	9.70898	5.81534	5.04418	5.87299	5.21447	6.50928	6.00687
MSTRG.2355|SOCS2	5.70198	4.37542	4.60749	6.59472	16.3335	11.952	8.28728	10.5776	8.81528
STRG.2389|LOC103239517	0.241902	0.269039	0.1425	0	0.160133	0.20607	0.279347	0	0
MSTRG.2356|MRPL42	15.1131	1.14696	13.718	5.57553	22.4186	13.9097	18.6231	11.4652	3.19847
MSTRG.2357|UBE2N	127.978	232.605	106.599	109.532	125.784	118.284	56.1487	97.8611	58.3525
MSTRG.2358|NUDT4	191.195	156.085	190.57	196.463	186.395	185.772	172.45	169.759	170.221
MSTRG.2376|LOC103238859	0.149749	0.0849597	0.1805	0	0	0.309105	0.372462	0	0.156023
MSTRG.2377|EEA1	29.3162	46.5437	34.0574	69.4244	102.565	53.0629	69.6504	65.8325	137.534
MSTRG.2379|LOC119623850	0.218864	0	0.114	0.059952	0.960797	0.515174	0.558693	0.739691	0.624091
MSTRG.2379|LOC103238860	0.0345574	0.0283199	0.019	3.1175	1.04086	0.618209	0.651809	0.739691	0.858125
MSTRG.2380|PLEKHG7	2.74156	5.43742	3.10649	43.0455	34.6688	24.3162	17.5057	22.1907	56.9483
MSTRG.2367|BTG1	87.0617	102.73	92.3778	90.7073	72.3	79.0277	66.9501	63.9832	67.5578
gene-CCER1|CCER1	0.149749	0.0849597	0.171	0	0	0	0	0	0
gene-LOC119623853|LOC119623853	0.714187	0.311519	0.493999	0.239808	0.160133	0	0.186231	0.591752	0.312045
gene-LOC119623852|LOC119623852	0.161268	0.212399	0.133	0.119904	0.0800664	0.309105	0	0.221907	0.156023
MSTRG.2369|LOC103238839	0.27646	0.283199	0.246999	0.719424	0.480398	0.515174	1.2105	0.887629	1.01415
MSTRG.2384|POC1B	26.183	15.406	12.616	13.0695	10.4086	5.25478	13.5949	13.0186	15.9143
MSTRG.2381|ATP2B1	244.598	194.982	244.748	267.985	245.163	244.296	183.531	251.495	195.106
gene-LOC103238828|LOC103238828	0.126711	0.212399	0.1425	0.29976	0.400332	0	0.186231	0	0.156023
MSTRG.2371|LOC119623855	1.98129	1.51511	2.0045	2.39808	1.36113	2.26677	1.95543	1.84923	2.41835
MSTRG.2372|DUSP6	87.7644	72.2724	87.3428	149.7	150.205	127.557	167.235	183.591	180.128
MSTRG.2374|KITLG	12.8554	7.10829	12.882	23.9208	24.0199	18.4432	9.0322	10.8735	9.04932
MSTRG.2402|TMTC3	100.309	53.7228	99.0658	48.9208	45.7179	25.9648	53.169	46.9704	60.1468
MSTRG.2403|CEP290	25.8835	12.4608	22.2015	12.2902	8.00664	9.37617	14.8985	16.2732	23.4034
MSTRG.2404|CUNH12orf29	32.5992	37.3823	30.9794	19.3645	19.1359	15.5583	14.526	19.6758	15.1342
MSTRG.2390|SLC6A15	1.11736	0.849597	1.197	1.85851	1.60133	0.927314	2.9797	5.10387	4.21261
MSTRG.2388|LOC103238805	7.60264	10.4642	6.92548	3.35731	4.56379	4.7396	4.56266	3.99433	3.4325
MSTRG.2394|LRRIQ1	5.57527	6.61269	5.22499	4.31654	2.80232	3.70925	4.00397	5.54768	5.30477
MSTRG.2387|ALX1	1.42837	1.69919	1.3015	2.45803	2.64219	3.09105	2.9797	3.47655	2.65239
MSTRG.2395|TSPAN19	0.483804	0.353999	0.171	0.479616	0.560465	0.515174	1.76919	0.221907	0.156023
MSTRG.2389|LOC103238804	12.5098	21.339	12.4735	10.4316	12.1701	13.0854	13.0362	13.3144	10.9216
MSTRG.2385|NTS	729.277	552.309	700.481	78.9567	83.0289	83.0461	68.6261	76.6319	54.3739
MSTRG.2392|LOC103242136	1.3247	2.42135	1.596	0.539568	0.400332	0.618209	0.931155	0.517783	0.468068
MSTRG.2393|LOC103238803	15.5393	22.6984	16.834	16.5467	10.3286	21.1221	14.526	13.6843	11.9357
MSTRG.2396|LOC103238799	6.04755	7.23573	6.63099	14.0288	14.8924	16.3825	7.63547	9.3201	7.72312
MSTRG.2397|TMTC2	6.30097	3.11519	6.59299	8.87289	8.96744	8.13975	8.10105	6.43531	5.46079
MSTRG.2399|METTL25	3.69765	3.44087	2.92599	2.45803	3.12259	0.927314	1.11739	3.25464	2.96443
MSTRG.2400|CCDC59	43.2774	57.0787	41.1064	49.6402	24.3402	50.8992	34.5459	43.7157	35.4172
MSTRG.2415|ACSS3	33.3594	28.5464	32.0909	17.0264	19.1359	16.4856	18.7162	18.4183	19.5028
MSTRG.2414|PPFIA2	11.7841	7.66053	12.9295	7.7338	9.04751	6.4912	3.63151	4.51211	3.74454
MSTRG.2405|LIN7A	17.8201	15.6043	16.15	10.1319	9.2877	8.03672	9.0322	7.47088	14.1981
MSTRG.2406|LOC119620280	1.67028	2.61959	1.7005	0.239808	0.480398	0.824279	0.465578	0	0.312045
MSTRG.2407|PTPRQ	0	0	0.0569999	4.91606	4.32359	3.29712	2.60723	3.47655	2.80841
MSTRG.2408|OTOGL	0.368613	0.141599	0.322999	10.2518	5.68472	4.12139	5.49382	6.65722	9.75142
MSTRG.2411|LOC103238781	2.33839	2.30807	2.30849	1.19904	1.52126	2.88498	3.53839	2.1451	2.80841
MSTRG.2412|PPP1R12A	175.955	152.814	167.019	229.076	204.57	130.236	261.096	166.135	127.549
MSTRG.2409|LOC103238774	10.7704	14.0891	10.754	8.15347	7.44618	9.47921	7.35613	8.43247	6.70898
MSTRG.2418|PAWR	219.371	179.562	207.204	145.743	41.5545	171.862	163.138	130.703	149.002
MSTRG.2419|SYT1	5.42552	1.75583	5.59549	18.765	12.4103	9.1701	11.5463	11.983	12.4818
MSTRG.2421|LOC119620287	6.64655	9.50132	7.74248	5.33572	4.88405	5.46085	3.63151	4.36417	3.12045
MSTRG.2417|CSRP2	21.8057	31.8032	24.2534	11.8105	10.7289	12.1581	9.5909	9.02423	9.82943
gene-LOC103239510|LOC103239510	0.311017	0.311519	0.512999	0.359712	0.560465	0.721244	0.558693	0.517783	0.312045
MSTRG.2422|E2F7	78.7679	38.9115	75.0593	48.3812	49.8013	40.5957	31.8455	28.626	29.3323
MSTRG.2423|NAV3	23.7986	1.10448	25.8304	50.1798	5.76478	22.1525	1.02427	54.885	80.5077
MSTRG.2425|LOC103238770	1.54357	2.15231	1.3395	0.359712	1.04086	1.13338	0.931155	1.03557	1.09216
MSTRG.2430|ZDHHC17	18.2233	13.721	6.58349	10.5515	24.1801	5.35781	25.793	14.424	17.0845
MSTRG.2431|OSBPL8	82.8227	36.0087	77.5673	87.8896	84.7903	69.2394	78.6826	67.4598	77.6213
MSTRG.2427|BBS10	9.37659	4.82854	7.48598	8.33332	8.16677	4.84264	8.93909	9.46804	13.0279
MSTRG.2451|GLIPR1L1	5.27577	6.86757	5.31999	1.3789	3.44286	2.88498	2.32789	1.70129	2.0283
MSTRG.2437|CAPS2	17.9123	7.33485	16.15	9.47241	7.92658	8.44886	11.8257	9.46804	12.8719
MSTRG.2445|LOC103238749	1.46293	1.81247	0.807498	0.29976	0	1.85463	0.558693	0.591752	0.390057
MSTRG.2446|LOC103238750	0.345574	0.920396	0.569999	0.899279	1.68139	1.03035	0.931155	1.10954	0.858125
MSTRG.2440|KRR1	18.7301	57.7018	44.0134	12.3501	31.306	6.59423	40.7846	21.599	32.3747
MSTRG.2436|ATXN7L3B	133.991	127.411	123.614	61.8105	60.5302	96.0285	103.638	111.619	92.0534
MSTRG.2433|NAP1L1	885.143	914.633	785.23	580.635	613.229	606.978	541.001	461.345	533.286
[truncated: 16,757 more rows]
